# Supplementary material for: Incorporation of μ3-CO3 into an MnIII/MnIV Mn12 cluster: {[(cyclam)MnIV(μ-O)2MnIII(H2O)(μ-OH)]6(μ3-CO3)2}Cl8·24H2O
Source: Acta Crystallogr Sect E Struct Rep Online. 2010 Sep 8;66(Pt 10):m1226–7. doi: 10.1107/S1600536810034999 (PMC2983321; doi:10.1107/S1600536810034999)
Supplement: Supplementary file 2 [file e-66-m1226-Isup2.hkl]

# 
# h,k,l, Fc-squared, Fo-squared, sigma(Fo-squared) and status flag 
# 
data_I
_shelx_title
;mn1900 in P-1  [Mn(III)3Mn(IV)3(CO3)(OH)3(O)6(H2O)3]2 8+ 8(Cl) 8-.24(H2O)
; 
_shelx_refln_list_code          4 
_shelx_F_calc_maximum      310.48 
_exptl_crystal_F_000      1618.00 
_reflns_d_resolution_high  0.7696 
 
loop_ 
 _symmetry_equiv_pos_as_xyz 
 'x, y, z' 
 '-x, -y, -z' 
 
_cell_length_a    15.2421 
_cell_length_b    15.5037 
_cell_length_c    17.1306 
_cell_angle_alpha  90.707 
_cell_angle_beta  114.523 
_cell_angle_gamma 115.128 
 
_shelx_F_squared_multiplier     1.000 
 
loop_ 
 _refln_index_h 
 _refln_index_k 
 _refln_index_l 
 _refln_F_squared_calc 
 _refln_F_squared_meas 
 _refln_F_squared_sigma 
 _refln_observed_status 
   2   0   0     2307.10      746.05     27.27 o 
   3   0   0     3064.67     2451.44     46.03 o 
   4   0   0     5565.44     7009.60    116.91 o 
   5   0   0     2924.30     2917.54     64.36 o 
   6   0   0      901.60     1036.48     34.42 o 
   7   0   0      437.30      502.49     26.53 o 
   8   0   0      469.53      490.37     28.42 o 
   9   0   0     4742.94     4794.46     96.27 o 
  10   0   0      604.60      627.11     41.01 o 
  11   0   0      292.48      223.10     49.66 o 
  12   0   0      175.59      204.18     54.87 o 
  13   0   0      903.08      914.93    115.99 o 
  14   0   0     2016.75     2339.07    120.22 o 
  15   0   0      450.75      351.14     75.48 o 
 -16   1   0        5.60       16.75     70.54 o 
 -15   1   0      208.18      102.36     66.51 o 
 -14   1   0     1198.22     1090.13    125.04 o 
 -13   1   0      202.23      113.25     56.95 o 
 -12   1   0       61.87       85.98     62.78 o 
 -11   1   0      136.64      205.58     65.76 o 
 -10   1   0     1649.00     1484.39     58.67 o 
  -9   1   0    13972.39    13750.45    266.49 o 
  -8   1   0     1214.63      853.82     42.00 o 
  -7   1   0      185.97      264.89     24.89 o 
  -6   1   0      111.15       61.52     18.20 o 
  -5   1   0     5485.58     5476.58    110.43 o 
  -4   1   0     7459.93    10250.85    190.03 o 
  -3   1   0      159.13      303.54     17.38 o 
  -2   1   0    47807.80    40453.34   1198.22 o 
   1   1   0    19710.53    15255.53    457.58 o 
   2   1   0        7.04      160.68     19.82 o 
   3   1   0    15757.17    19568.33    355.67 o 
   4   1   0     2020.65     3561.97     77.94 o 
   5   1   0     1183.58     1169.75     39.09 o 
   6   1   0      407.52      275.23     22.87 o 
   7   1   0     4649.70     4447.74     86.98 o 
   8   1   0     1403.69     1386.11     45.05 o 
   9   1   0      557.17      510.63     32.20 o 
  10   1   0      343.96      368.71     51.54 o 
  11   1   0        6.75        0.00     47.89 o 
  12   1   0      130.86      143.29     54.87 o 
  13   1   0     1325.19     1468.13     97.42 o 
  14   1   0      518.10      543.56     82.47 o 
  15   1   0     1934.51     1986.79    120.14 o 
 -16   2   0      209.93      224.70     75.07 o 
 -15   2   0       53.43       43.46     64.70 o 
 -14   2   0       70.48       48.37     58.22 o 
 -13   2   0      635.34      653.55     73.96 o 
 -12   2   0      120.34      141.72     51.02 o 
 -11   2   0     3083.64     3244.19    129.51 o 
 -10   2   0     9133.32     8727.26    181.54 o 
  -9   2   0    11763.65    13542.69    261.82 o 
  -8   2   0      257.21      267.26     28.02 o 
  -7   2   0     2029.58     1758.73     52.41 o 
  -6   2   0      328.76      526.68     33.09 o 
  -5   2   0      538.54     1113.86     55.75 o 
  -4   2   0      826.87      427.64     32.57 o 
  -3   2   0       16.89       26.19     10.41 o 
  -2   2   0     1003.63      580.90     23.29 o 
   0   2   0      190.04      286.54     20.44 o 
   1   2   0      242.60      509.96     22.24 o 
   2   2   0      430.73      992.20     33.56 o 
   3   2   0     1054.67     1260.30     32.49 o 
   4   2   0     7051.83     6836.43    136.91 o 
   5   2   0      116.05      238.45     18.39 o 
   6   2   0     6139.09     6580.68    117.39 o 
   7   2   0        2.81       46.09     24.11 o 
   8   2   0     1005.65      870.77     53.37 o 
   9   2   0     3189.86     3192.30     91.24 o 
  10   2   0     1118.42     1001.45     76.75 o 
  11   2   0       76.77       47.09     48.14 o 
  12   2   0     5468.51     5463.79    221.87 o 
  13   2   0     6269.80     6385.47    203.06 o 
  14   2   0      462.53      649.57     81.51 o 
 -16   3   0      297.93      254.60     74.39 o 
 -15   3   0        2.24        0.00     59.39 o 
 -14   3   0      286.35      413.29     65.90 o 
 -13   3   0     1897.50     2112.63     77.14 o 
 -12   3   0      237.97      287.67     39.71 o 
 -11   3   0       30.05       62.38     37.53 o 
 -10   3   0     2554.59     2708.73     78.33 o 
  -9   3   0      264.96      354.52     32.92 o 
  -8   3   0      366.03      334.35     28.65 o 
  -7   3   0     5408.58     4856.06    104.16 o 
  -6   3   0     2961.29     2072.41    152.62 o 
  -5   3   0     1124.32     1363.79     69.83 o 
  -4   3   0     6045.31     5640.76    213.96 o 
  -3   3   0      299.97      320.99     26.99 o 
  -2   3   0     4689.37     4739.22     91.03 o 
  -1   3   0     6842.05     7960.48    147.47 o 
   0   3   0     7870.14    11346.23    207.85 o 
   1   3   0     1888.15     4346.84     88.77 o 
   2   3   0      288.57      265.61     19.68 o 
   3   3   0      605.49      708.60     33.33 o 
   4   3   0     6255.61     5361.13    113.81 o 
   5   3   0    10745.95    10509.43    206.44 o 
   6   3   0     1513.97     1220.47     39.67 o 
   7   3   0       42.75       68.90     26.18 o 
   8   3   0        9.87       32.49     28.24 o 
   9   3   0      711.87      850.56     55.86 o 
  10   3   0        1.09        0.00     64.38 o 
  11   3   0     1794.51     2121.95    106.10 o 
  12   3   0     3497.18     3384.15    136.89 o 
  13   3   0      979.41      771.32     81.58 o 
  14   3   0      646.32      698.32     85.34 o 
 -17   4   0        2.93        0.00     69.68 o 
 -16   4   0       76.17        0.00     89.39 o 
 -15   4   0       10.14        0.00     61.21 o 
 -14   4   0     1077.99     1176.03    158.56 o 
 -13   4   0      538.06      586.69     49.75 o 
 -12   4   0      532.18      628.01     47.50 o 
 -11   4   0       26.85        7.29     31.42 o 
 -10   4   0    11914.14    12881.15    252.64 o 
  -9   4   0       41.99        0.00     29.36 o 
  -8   4   0     5157.56     4952.55    108.27 o 
  -7   4   0     4144.24     4653.81    100.72 o 
  -6   4   0     1805.00     1857.49     81.89 o 
  -5   4   0     6285.61     5676.13    197.22 o 
  -4   4   0      638.96      433.31     20.82 o 
  -3   4   0     5724.20     5461.61    106.41 o 
  -2   4   0     1701.10     1226.61     64.63 o 
  -1   4   0       84.91      259.15     17.80 o 
   0   4   0     3429.44     3928.01     70.08 o 
   1   4   0    14663.57    15444.50    245.72 o 
   2   4   0       21.04       25.29     13.07 o 
   3   4   0     7562.63     7096.27    122.40 o 
   4   4   0    12391.09    12703.37    244.55 o 
   5   4   0      419.66      543.93     36.33 o 
   6   4   0     3766.52     3826.25     95.39 o 
   7   4   0      306.55      356.51     35.71 o 
   8   4   0      106.82      113.56     33.17 o 
   9   4   0     2157.86     2269.79     81.04 o 
  10   4   0       20.05        0.00     46.65 o 
  11   4   0      238.92      239.52     61.69 o 
  12   4   0     1248.25     1280.98     94.43 o 
  13   4   0       42.68       36.02     58.33 o 
 -17   5   0        2.39        0.00     93.64 o 
 -16   5   0       88.54       44.24     67.09 o 
 -15   5   0       37.75       37.97     59.39 o 
 -14   5   0        1.41        0.00     38.19 o 
 -13   5   0     1031.41     1075.61     80.71 o 
 -12   5   0      246.62      307.73     41.48 o 
 -11   5   0      300.24      278.10     38.20 o 
 -10   5   0     3317.99     3273.03    121.46 o 
  -9   5   0       19.57        0.00     24.07 o 
  -8   5   0     3649.34     3370.55    103.24 o 
  -7   5   0    10853.06     9555.80    213.99 o 
  -6   5   0    24654.88    21477.42    591.38 o 
  -5   5   0     7920.84     6387.30    234.39 o 
  -4   5   0        4.65       18.59     11.36 o 
  -3   5   0      442.87      601.28     34.37 o 
  -2   5   0      163.32      458.85     26.49 o 
  -1   5   0     1655.47     1377.21     41.75 o 
   0   5   0      907.38      764.13     27.74 o 
   1   5   0     1299.20     2298.68     49.74 o 
   2   5   0     1762.28     2565.63     62.25 o 
   3   5   0      723.63      947.95     66.51 o 
   4   5   0     2042.88     2099.52     64.18 o 
   5   5   0      313.68      231.27     29.62 o 
   6   5   0     2678.42     2494.91     76.58 o 
   7   5   0     2076.54     1992.94     71.85 o 
   8   5   0      160.72      159.77     36.21 o 
   9   5   0       29.05       51.08     36.33 o 
  10   5   0       81.68       71.30     69.17 o 
  11   5   0      610.91      556.64     72.24 o 
  12   5   0        0.62        0.00     56.02 o 
  13   5   0      398.50      399.30     73.98 o 
 -17   6   0      365.58      341.20     79.95 o 
 -16   6   0       79.73       99.99     65.59 o 
 -15   6   0       70.78        0.00     53.64 o 
 -14   6   0      141.77      228.95     49.88 o 
 -13   6   0      241.65       42.22     39.20 o 
 -12   6   0     1144.24     1198.12     60.31 o 
 -11   6   0      583.24      553.48     43.63 o 
 -10   6   0     4345.12     3706.50     94.33 o 
  -9   6   0     3024.27     2622.90     72.85 o 
  -8   6   0    13600.87    12712.50    242.95 o 
  -7   6   0     4059.61     4404.18    118.51 o 
  -6   6   0       11.57       15.52     17.51 o 
  -5   6   0     1090.84      778.95     28.23 o 
  -4   6   0       50.92       41.86     17.30 o 
  -3   6   0     6203.73     7304.08    143.43 o 
  -2   6   0     4969.52     6668.49    132.40 o 
  -1   6   0      224.37      312.12     36.45 o 
   0   6   0    26326.26    30500.46    477.50 o 
   1   6   0     7802.07     9855.21    164.77 o 
   2   6   0    18558.08    19947.74    320.01 o 
   3   6   0     1832.85     1622.34     45.89 o 
   4   6   0     2305.92     2433.08     72.92 o 
   5   6   0     1860.82     1859.26     66.39 o 
   6   6   0     3473.84     3834.55    102.13 o 
   7   6   0     2178.06     1999.38     74.85 o 
   8   6   0     2405.36     2497.94     87.37 o 
   9   6   0     1186.80     1266.00     79.18 o 
  10   6   0      270.81      237.77     57.88 o 
  11   6   0     1073.37     1015.33     88.04 o 
  12   6   0     1465.09     1452.22    137.27 o 
 -17   7   0     2461.23     2850.14    417.68 o 
 -16   7   0      710.61      445.21     95.77 o 
 -15   7   0       90.57        0.00     54.68 o 
 -14   7   0       81.09        0.00     71.37 o 
 -13   7   0      272.59      163.32     42.51 o 
 -12   7   0     1370.70      997.78     56.93 o 
 -11   7   0      111.05       70.47     32.95 o 
 -10   7   0     6302.65     5596.03    126.28 o 
  -9   7   0     4846.29     4591.57    149.35 o 
  -8   7   0     2909.36     2667.57     59.84 o 
  -6   7   0     3324.17     2854.27     59.28 o 
  -5   7   0      277.63      330.49     25.87 o 
  -4   7   0     2015.55     1366.18     46.67 o 
  -3   7   0     6761.29     5620.57    117.21 o 
  -2   7   0        6.41        3.89     24.67 o 
  -1   7   0     1897.84     1454.79     39.11 o 
   0   7   0      730.22      841.51     32.97 o 
   1   7   0       18.15       34.60     16.34 o 
   2   7   0     3664.96     4122.07     82.96 o 
   3   7   0        5.91        0.00     22.54 o 
   4   7   0     3785.39     3841.75     99.56 o 
   5   7   0       63.08       83.84     30.13 o 
   6   7   0      382.16      482.19     43.24 o 
   7   7   0     4732.92     4492.23    118.92 o 
   8   7   0     4666.18     4387.10    121.59 o 
   9   7   0      940.14      812.80     58.96 o 
  10   7   0      228.40      129.58     58.17 o 
  11   7   0      210.23      189.86     63.84 o 
 -17   8   0      527.74      531.78     78.44 o 
 -16   8   0      426.94      378.90     87.55 o 
 -15   8   0      792.91      788.68     62.01 o 
 -14   8   0       22.25        0.00     42.81 o 
 -13   8   0      924.80      848.58     58.94 o 
 -12   8   0       21.93        0.84     35.09 o 
 -11   8   0      158.94       44.59     51.39 o 
 -10   8   0     9537.07     8673.52    178.91 o 
  -9   8   0       24.55        0.00     19.33 o 
  -8   8   0      604.76      556.62     29.30 o 
  -7   8   0     1460.98     1351.07     40.77 o 
  -6   8   0     2399.76     2856.48     84.95 o 
  -5   8   0       77.57       67.66     22.22 o 
  -4   8   0     5406.87     4775.62    105.63 o 
  -3   8   0      750.55      944.07     78.80 o 
  -2   8   0    16380.30    16819.32    314.05 o 
  -1   8   0    16919.85    17374.51    280.44 o 
   0   8   0     3593.85     3464.40     71.92 o 
   1   8   0     2677.07     2555.02     60.24 o 
   2   8   0     2682.39     2599.04     63.28 o 
   3   8   0       87.38      126.31     22.88 o 
   4   8   0       12.87        0.00     27.42 o 
   5   8   0     4857.46     4952.10    124.50 o 
   6   8   0     1082.32      995.85     61.59 o 
   7   8   0     1972.87     1798.29     77.38 o 
   8   8   0     2976.51     2750.80     97.63 o 
   9   8   0        2.37        0.00     44.96 o 
  10   8   0      403.10      367.42     71.30 o 
  11   8   0      264.06      356.49     93.64 o 
 -18   9   0      170.34      180.19     73.77 o 
 -17   9   0        0.68        0.00     60.94 o 
 -16   9   0       33.84        0.00     77.33 o 
 -15   9   0       63.08        0.00     68.99 o 
 -14   9   0      134.74      131.60     44.76 o 
 -13   9   0      963.55      922.54     58.41 o 
 -12   9   0       48.05       18.71     59.80 o 
 -11   9   0      198.92      185.94     58.37 o 
 -10   9   0      598.31      603.63     35.85 o 
  -9   9   0       27.73        0.00     19.86 o 
  -8   9   0     1541.13     1562.77     46.11 o 
  -7   9   0      133.77      157.08     28.04 o 
  -6   9   0    10014.03     9767.74    197.65 o 
  -5   9   0    12604.04    12923.94    300.22 o 
  -4   9   0    28753.46    27472.81    501.50 o 
  -3   9   0     8190.13     7525.38    156.14 o 
  -2   9   0     1636.38     1675.77     60.14 o 
  -1   9   0     1417.45     1356.19     42.05 o 
   0   9   0       32.83        0.00     16.56 o 
   1   9   0     3557.65     3318.13     82.56 o 
   2   9   0     1446.99     1475.46     50.11 o 
   3   9   0     5651.55     5321.52    128.39 o 
   4   9   0      664.85      756.41     49.62 o 
   5   9   0     2616.35     2351.47     83.68 o 
   6   9   0      646.19      716.23     54.04 o 
   7   9   0      445.07      425.93     49.35 o 
   8   9   0      366.13      373.63     52.18 o 
   9   9   0       65.38      131.96     54.38 o 
  10   9   0      539.11      539.93    129.29 o 
 -18  10   0      326.44      139.18     71.29 o 
 -17  10   0       66.54        1.26     65.40 o 
 -16  10   0      994.20     1006.47     70.30 o 
 -15  10   0       80.49       67.70     45.58 o 
 -14  10   0       65.43       40.22     42.10 o 
 -13  10   0     3643.83     3565.79    128.43 o 
 -12  10   0      833.48      824.47     54.74 o 
 -11  10   0       25.83        0.00     40.30 o 
 -10  10   0       49.90        0.00     22.60 o 
  -9  10   0       43.24        0.00     27.45 o 
  -8  10   0     8161.63     7956.57    335.09 o 
  -7  10   0      984.86     1096.27     52.78 o 
  -6  10   0    26625.68    27104.41    498.71 o 
  -5  10   0     4191.69     4472.57    106.86 o 
  -4  10   0     5156.11     5308.93    121.35 o 
  -3  10   0     1648.02     1460.10     58.03 o 
  -2  10   0      107.40      151.25     30.81 o 
  -1  10   0       91.34      208.70     31.30 o 
   0  10   0       33.36       45.73     19.06 o 
   1  10   0     9641.06     9434.77    168.08 o 
   2  10   0     3221.07     3082.87     90.06 o 
   3  10   0     4032.65     3875.56    106.27 o 
   4  10   0      416.54      522.55     46.49 o 
   5  10   0     1571.87     1542.67     73.40 o 
   6  10   0     2702.95     2592.34     93.87 o 
   7  10   0        4.26        0.00     38.39 o 
   8  10   0       31.16       12.08     46.74 o 
   9  10   0       70.14       79.27     72.89 o 
 -17  11   0      156.85      172.35     69.85 o 
 -16  11   0      149.07      120.19     66.71 o 
 -15  11   0     2290.79     2089.12    106.46 o 
 -14  11   0     2589.32     2524.74    113.26 o 
 -13  11   0     1831.68     1608.97     90.45 o 
 -12  11   0        1.44        0.00     47.97 o 
 -11  11   0       80.38      221.32     51.90 o 
 -10  11   0      374.61      301.34     38.88 o 
  -9  11   0      200.56      190.05     37.65 o 
  -8  11   0     3597.03     3664.76    159.05 o 
  -7  11   0     2970.16     2839.48    132.60 o 
  -6  11   0      247.68      299.22     37.35 o 
  -5  11   0        7.49       24.33     29.79 o 
  -4  11   0       91.04       99.78     34.05 o 
  -3  11   0     2705.40     2877.14     83.43 o 
  -2  11   0     1500.40     1551.03     62.62 o 
  -1  11   0     1386.01     1493.03     62.00 o 
   0  11   0      806.62      793.94     59.85 o 
   1  11   0       42.93        0.00     40.66 o 
   2  11   0    11045.53    10651.87    280.08 o 
   3  11   0     2897.17     2871.55    122.41 o 
   4  11   0      330.08      313.46     63.60 o 
   5  11   0       14.74        0.00     53.93 o 
   6  11   0      416.39      424.97     71.50 o 
   7  11   0     1596.99     1545.12    107.87 o 
   8  11   0      677.92      761.23     87.20 o 
 -17  12   0       49.25       77.32     68.51 o 
 -16  12   0       46.49        7.63     94.18 o 
 -15  12   0     1066.51      930.40     83.33 o 
 -14  12   0        3.95        0.00     81.94 o 
 -13  12   0      635.85      584.10     71.33 o 
 -12  12   0      118.22       77.70     54.94 o 
 -11  12   0        2.72        0.00     55.87 o 
 -10  12   0     2212.34     2292.42    119.08 o 
  -9  12   0      124.27      125.70     37.04 o 
  -8  12   0     6588.29     6120.56    158.43 o 
  -7  12   0       24.74       12.30     35.27 o 
  -6  12   0      168.83      171.86     38.15 o 
  -5  12   0     2101.29     2094.55     75.43 o 
  -4  12   0      482.09      447.17     77.56 o 
  -3  12   0      516.42      565.84     45.46 o 
  -2  12   0      282.25      361.06     41.29 o 
  -1  12   0     1091.63     1043.48     59.24 o 
   0  12   0     6084.96     6339.73    149.15 o 
   1  12   0     1151.33     1068.32    147.92 o 
   2  12   0     2442.36     2539.53    118.12 o 
   3  12   0      861.84      775.79     79.54 o 
   4  12   0      208.55      214.41     67.40 o 
   5  12   0        3.51        0.00     60.27 o 
   6  12   0      930.59     1012.59     93.50 o 
   7  12   0      568.70      620.95     99.50 o 
 -17  13   0       88.78      157.45     72.60 o 
 -16  13   0      339.55      269.70     88.86 o 
 -15  13   0      541.80      608.75     80.28 o 
 -14  13   0      352.68      357.94     70.27 o 
 -13  13   0       10.83        0.00     56.49 o 
 -12  13   0      644.63      782.61    136.74 o 
 -11  13   0       12.34        0.00     79.28 o 
 -10  13   0      502.35      651.47     51.76 o 
  -9  13   0     1591.71     1699.32    131.65 o 
  -8  13   0        0.43        0.00     36.30 o 
  -7  13   0       13.62        0.00     36.92 o 
  -6  13   0      415.14      488.05     57.85 o 
  -5  13   0     1153.27     1162.58     63.59 o 
  -4  13   0       21.32       18.75     37.42 o 
  -3  13   0      949.86      847.33     57.43 o 
  -2  13   0     3017.01     2752.25     89.33 o 
  -1  13   0     6349.24     6045.56    172.94 o 
   0  13   0     3188.02     3259.47    132.32 o 
   1  13   0      584.63      657.18     77.38 o 
   2  13   0      755.71      962.72     87.08 o 
   3  13   0     1778.85     1543.64    126.63 o 
   4  13   0      389.02      420.12     76.90 o 
   5  13   0     1696.33     1547.62    143.13 o 
   6  13   0      401.16      423.43     82.87 o 
 -17  14   0       82.21      108.66     74.13 o 
 -16  14   0      287.53      337.92     77.07 o 
 -15  14   0       34.71      106.63     68.69 o 
 -14  14   0        7.68        0.00     63.85 o 
 -13  14   0      130.86        5.01     60.97 o 
 -12  14   0      236.41      300.94     65.45 o 
 -11  14   0      787.69      693.70    108.54 o 
 -10  14   0     1521.48     1772.57    153.07 o 
  -9  14   0     4166.99     4809.84    272.37 o 
  -8  14   0        1.69        9.35     40.91 o 
  -7  14   0      158.62       91.93     42.65 o 
  -6  14   0       24.73       20.11     39.89 o 
  -5  14   0        1.23        0.00     39.07 o 
  -4  14   0     1585.44     1654.06     74.71 o 
  -3  14   0     1560.37     1825.56     78.54 o 
  -2  14   0        6.11       93.64     51.15 o 
  -1  14   0      793.91      633.22     75.68 o 
   0  14   0      351.36      306.13     73.43 o 
   1  14   0     2171.32     1851.07    113.01 o 
   2  14   0      918.25      957.54     92.72 o 
   3  14   0      260.19      229.59     75.57 o 
   4  14   0      891.98      686.32    112.80 o 
   5  14   0      547.83      535.43     89.24 o 
 -16  15   0      206.38      180.40     76.62 o 
 -15  15   0        6.80        0.00     65.55 o 
 -14  15   0       40.64        0.00     65.63 o 
 -13  15   0      699.55      904.54     86.92 o 
 -12  15   0     1531.32     1700.92    105.13 o 
 -11  15   0      711.34      722.10    180.90 o 
 -10  15   0      156.17      141.05     49.27 o 
  -9  15   0      799.07     1002.64     68.51 o 
  -8  15   0       53.25       59.92     46.52 o 
  -7  15   0       59.20        0.00     44.28 o 
  -6  15   0     1328.57     1292.22    100.50 o 
  -5  15   0      229.03      369.21     52.38 o 
  -4  15   0     2970.78     3145.50    124.68 o 
  -3  15   0      935.91      888.70     65.43 o 
  -2  15   0      128.96       90.06     55.34 o 
  -1  15   0       79.93       35.53     65.40 o 
   0  15   0       34.73        0.00     68.63 o 
   1  15   0       31.63        0.00     68.52 o 
   2  15   0        4.46        0.00     70.74 o 
   3  15   0      287.24      306.57     84.63 o 
   4  15   0       73.34      246.28    136.74 o 
 -16  16   0       15.04       44.93     94.71 o 
 -15  16   0       69.13       71.37     79.81 o 
 -14  16   0     1116.46     1144.72    144.19 o 
 -13  16   0       13.62        0.00     64.17 o 
 -12  16   0      134.77       34.79     67.50 o 
 -11  16   0      612.36      601.90     85.43 o 
 -10  16   0      261.25      258.38     53.40 o 
  -9  16   0      549.93      705.89     63.62 o 
  -8  16   0       27.88       26.51     49.12 o 
  -7  16   0     1243.87     1327.79     77.22 o 
  -6  16   0      277.47      294.50     54.41 o 
  -5  16   0      135.84      171.07     52.71 o 
  -4  16   0     1683.12     1765.04    118.22 o 
  -3  16   0       20.11       27.53     58.98 o 
  -2  16   0      710.88      601.25     85.12 o 
  -1  16   0      312.87      386.16     81.30 o 
   0  16   0     1325.75     1260.34    189.95 o 
   1  16   0     1323.75     1249.36    107.37 o 
   2  16   0      904.33      900.11    143.13 o 
 -15  17   0      135.55      128.15     76.85 o 
 -14  17   0      358.95      447.72    156.43 o 
 -13  17   0      232.41      150.92     77.07 o 
 -12  17   0      794.63      903.54    225.60 o 
 -11  17   0      168.98      170.55     55.53 o 
 -10  17   0      121.97      201.63     56.49 o 
  -9  17   0     1134.18     1304.47     80.90 o 
  -8  17   0       10.28        0.00     49.55 o 
  -7  17   0     3533.54     3577.76    247.78 o 
  -6  17   0     4599.96     4464.12    372.46 o 
  -5  17   0     3212.71     3226.74    243.74 o 
  -4  17   0       29.54        0.00     63.32 o 
  -3  17   0       12.24        0.00     65.88 o 
  -2  17   0      235.37      120.16     88.86 o 
  -1  17   0        9.22        0.00     74.22 o 
   0  17   0       41.68      119.75     78.85 o 
   1  17   0     3522.75     3176.01    155.59 o 
 -14  18   0      534.93      718.64    123.44 o 
 -13  18   0      189.99      249.33     81.18 o 
 -12  18   0       30.67        0.00     68.69 o 
 -11  18   0        3.21        0.00     70.85 o 
 -10  18   0      477.15      431.29     65.23 o 
  -9  18   0        3.79        0.00     54.46 o 
  -8  18   0     4383.08     4432.16    320.29 o 
  -7  18   0     3897.45     4041.21    360.77 o 
  -6  18   0     2873.15     2771.65    413.42 o 
  -5  18   0      483.38      428.76     67.48 o 
  -4  18   0      540.45      459.21     83.66 o 
  -3  18   0      268.31      211.71     81.27 o 
  -2  18   0      292.58      285.88     84.04 o 
  -1  18   0       54.74        0.00     78.92 o 
 -13  19   0       94.28        0.00    162.81 o 
 -12  19   0        0.48       71.27     74.19 o 
 -11  19   0      450.35      493.97     67.79 o 
 -10  19   0      444.21      428.91     69.74 o 
  -9  19   0       67.40       31.52     57.33 o 
  -8  19   0      574.92      551.38    121.31 o 
  -7  19   0        1.04        0.00     69.27 o 
  -6  19   0       56.17        0.00     60.31 o 
  -5  19   0      161.18      115.51     77.36 o 
  -4  19   0      227.82      211.74    127.16 o 
  -3  19   0       20.16        0.00     77.36 o 
 -10  20   0       21.62        0.00     70.96 o 
  -9  20   0       37.45        0.00     68.69 o 
  -8  20   0      173.84       52.55     63.16 o 
  -7  20   0     1322.46     1458.52    138.05 o 
   7 -20   1      380.67      299.35     80.78 o 
   8 -20   1      877.34      823.62     87.03 o 
   9 -20   1      137.06       67.85     61.91 o 
   3 -19   1      273.56      174.08     83.66 o 
   4 -19   1        0.33        0.00     70.22 o 
   5 -19   1     1877.69     1921.67    267.10 o 
   6 -19   1       56.09       47.02     58.95 o 
   7 -19   1      327.73      255.47     63.86 o 
   8 -19   1      347.13      414.55    111.76 o 
   9 -19   1     1011.98     1280.43    143.41 o 
  10 -19   1     2493.47     3155.30    163.51 o 
  11 -19   1       40.78        0.00     56.28 o 
  12 -19   1       30.24       84.43     76.97 o 
   1 -18   1     3674.64     3444.24    161.21 o 
   2 -18   1      205.39       82.03     76.38 o 
   3 -18   1      169.43      121.57     76.94 o 
   4 -18   1     1278.60     1008.67    104.82 o 
   5 -18   1     1556.79     1499.06    113.19 o 
   6 -18   1      928.56     1318.74     98.76 o 
   7 -18   1     1128.45     1296.12     83.74 o 
   8 -18   1     1340.33     1371.20    129.79 o 
   9 -18   1      388.20      339.88     63.01 o 
  10 -18   1      764.73      936.89     84.92 o 
  11 -18   1       10.80        0.00     53.28 o 
  12 -18   1       83.52      155.59     78.40 o 
  13 -18   1       93.34      150.22     77.93 o 
  14 -18   1      116.94       82.55     76.94 o 
  -1 -17   1     6030.57     5383.96    201.20 o 
   0 -17   1      428.89      285.64     84.95 o 
   1 -17   1      279.48      302.93     80.49 o 
   2 -17   1      405.26      396.66     81.84 o 
   3 -17   1        0.28        0.00     60.45 o 
   4 -17   1       22.45       76.39     55.19 o 
   5 -17   1      860.65      877.41    144.09 o 
   6 -17   1        1.88       73.33     54.09 o 
   7 -17   1     1688.06     1699.18    140.02 o 
   8 -17   1        3.35        0.00     50.09 o 
   9 -17   1       43.89        0.00     77.96 o 
  10 -17   1      600.32      658.75     66.61 o 
  11 -17   1       11.83        0.00     48.39 o 
  12 -17   1     1543.56     1803.32    222.41 o 
  13 -17   1       56.93        0.00     69.48 o 
  14 -17   1      305.78      423.17    121.84 o 
  15 -17   1       60.33      118.74     75.96 o 
  -3 -16   1      416.51      489.06     92.27 o 
  -2 -16   1     4718.25     4049.80    168.94 o 
  -1 -16   1      208.00       72.94     75.95 o 
   0 -16   1      660.73      628.20     88.84 o 
   1 -16   1      140.39      110.89     71.25 o 
   2 -16   1     1162.18     1090.74    121.31 o 
   3 -16   1     5096.11     5171.85    148.96 o 
   4 -16   1     1246.88     1374.33     85.40 o 
   5 -16   1      259.17      257.09     55.03 o 
   6 -16   1      802.90      930.44    115.97 o 
   7 -16   1      909.51     1021.56     72.77 o 
   8 -16   1      214.43      213.69     52.72 o 
   9 -16   1      156.65       71.77     50.93 o 
  10 -16   1        5.12        0.00     46.47 o 
  11 -16   1       30.23        0.00    113.86 o 
  12 -16   1        0.94        0.00     90.45 o 
  13 -16   1      278.39      275.96     85.66 o 
  14 -16   1     1768.38     1971.14    125.04 o 
  15 -16   1      411.58      577.52    180.37 o 
  16 -16   1       22.26        0.00     68.79 o 
  -4 -15   1     1058.37     1147.76    161.75 o 
  -3 -15   1      303.03      156.64     77.47 o 
  -2 -15   1      830.38      663.52     90.77 o 
  -1 -15   1      454.80      450.35     81.49 o 
   0 -15   1      888.90      911.25     91.79 o 
   1 -15   1     2907.97     2652.90    163.88 o 
   2 -15   1      613.39      633.49     58.61 o 
   3 -15   1      698.54      713.37     65.87 o 
   4 -15   1       15.86       13.72     45.44 o 
   5 -15   1     5994.33     6286.05    155.54 o 
   6 -15   1      465.72      490.76     66.67 o 
   7 -15   1      104.70       60.10     46.23 o 
   8 -15   1     1568.13     1743.94     97.87 o 
   9 -15   1     1328.67     1483.69     78.75 o 
  10 -15   1       84.73       86.72     47.74 o 
  11 -15   1      444.01      433.57    116.52 o 
  12 -15   1      400.34      604.59     79.24 o 
  13 -15   1     1146.02     1096.10     94.71 o 
  14 -15   1      554.81      392.44     76.85 o 
  15 -15   1       67.46       73.27     71.62 o 
  16 -15   1        1.23       10.28     70.67 o 
  -5 -14   1      136.84      193.21     79.19 o 
  -4 -14   1        6.88        0.00     69.49 o 
  -3 -14   1      530.70      528.51     81.94 o 
  -2 -14   1     1471.36     1285.02    101.04 o 
  -1 -14   1       44.32        0.00    100.03 o 
   0 -14   1      647.63      717.23    101.09 o 
   1 -14   1      928.21      936.99     63.56 o 
   2 -14   1     3432.49     3403.64    103.12 o 
   3 -14   1     1239.22     1284.31     68.91 o 
   4 -14   1     1826.27     1948.34     79.37 o 
   5 -14   1        4.02       26.40     41.99 o 
   6 -14   1        8.17        0.00     40.12 o 
   7 -14   1      202.24      149.10     45.16 o 
   8 -14   1      208.95      204.64     46.65 o 
   9 -14   1      725.32      783.96     60.79 o 
  10 -14   1        1.32        0.00     39.58 o 
  11 -14   1      167.34       88.38     60.83 o 
  12 -14   1      868.96      731.15     79.26 o 
  13 -14   1      456.77      515.21    119.18 o 
  14 -14   1      561.21      625.83     80.80 o 
  15 -14   1      113.98      106.68     68.28 o 
  16 -14   1      430.59      605.00     83.61 o 
  -6 -13   1      507.16      558.90     85.60 o 
  -5 -13   1      216.09      152.06     72.53 o 
  -4 -13   1      645.25      669.31     84.22 o 
  -3 -13   1      877.43     1006.20    121.84 o 
  -2 -13   1      237.21      311.66     68.77 o 
  -1 -13   1       82.05       88.05     61.35 o 
   0 -13   1    10994.47    10390.63    220.42 o 
   1 -13   1     3589.54     3557.06    117.47 o 
   2 -13   1     3357.53     3341.38     99.08 o 
   3 -13   1      171.74      133.16     48.44 o 
   4 -13   1      538.88      631.42     51.33 o 
   5 -13   1      660.21      689.35     62.75 o 
   6 -13   1      596.47      551.31     51.40 o 
   7 -13   1     5109.13     5187.36    214.53 o 
   8 -13   1      478.61      438.09     47.93 o 
   9 -13   1        8.88        0.00     38.60 o 
  10 -13   1       37.83        0.00     36.65 o 
  11 -13   1      721.57      763.24     74.34 o 
  12 -13   1      264.75      138.09     60.40 o 
  13 -13   1      104.48       75.02     60.61 o 
  14 -13   1      281.24      346.37     71.04 o 
  15 -13   1      265.39      327.23     73.29 o 
  16 -13   1      183.65      112.82     70.27 o 
  17 -13   1     1219.52     1338.50    102.25 o 
  -8 -12   1     1449.60     1374.71    109.39 o 
  -7 -12   1     6073.69     5754.48    196.53 o 
  -6 -12   1      140.59      163.36     67.72 o 
  -5 -12   1       59.30       52.72     61.50 o 
  -4 -12   1     2500.72     2164.14    115.45 o 
  -3 -12   1      492.54      502.17     71.59 o 
  -2 -12   1      296.96      227.64     63.91 o 
  -1 -12   1      575.00      597.32     59.39 o 
   0 -12   1      425.17      555.83     47.22 o 
   1 -12   1     1661.59     1685.40     83.98 o 
   2 -12   1      659.89      693.53     48.22 o 
   3 -12   1      343.94      387.43     51.90 o 
   4 -12   1     1132.82     1321.38     63.51 o 
   5 -12   1     4635.36     5131.29    132.68 o 
   6 -12   1     7448.68     8002.62    173.73 o 
   7 -12   1     8464.66     8687.46    374.52 o 
   8 -12   1        0.53        0.00     34.40 o 
   9 -12   1     1295.45     1292.99     63.54 o 
  10 -12   1      540.18      515.17     47.16 o 
  11 -12   1       64.16       62.49     52.86 o 
  12 -12   1      202.45      145.66     61.72 o 
  13 -12   1       26.97        0.00     54.51 o 
  14 -12   1       33.47       27.21     88.32 o 
  15 -12   1       29.17       42.06     61.96 o 
  16 -12   1       49.61        0.00     64.73 o 
  17 -12   1      457.57      486.64     81.75 o 
  -9 -11   1     2194.89     1943.12    166.01 o 
  -8 -11   1     1531.22     1470.00    106.89 o 
  -7 -11   1     1600.06     1529.42    104.83 o 
  -6 -11   1      266.33      307.91     67.52 o 
  -5 -11   1       95.57      137.37     60.45 o 
  -4 -11   1      979.74      924.68     79.82 o 
  -3 -11   1       20.79        0.00     50.39 o 
  -2 -11   1     2539.36     2506.92     84.06 o 
  -1 -11   1        0.80        0.00     32.21 o 
   0 -11   1      481.52      440.86     41.28 o 
   1 -11   1      380.73      381.20     39.11 o 
   2 -11   1     2649.92     2929.01     85.06 o 
   3 -11   1     2266.67     2252.94     73.74 o 
   4 -11   1     2128.04     2207.18     90.58 o 
   5 -11   1     1110.81     1035.26     55.28 o 
   6 -11   1     2289.30     2598.01     79.38 o 
   7 -11   1      834.89      803.68     51.52 o 
   8 -11   1     2232.05     2134.93     73.10 o 
   9 -11   1     2145.12     2265.91    125.33 o 
  10 -11   1      135.50       28.60     35.03 o 
  11 -11   1     1053.78      830.77     71.66 o 
  12 -11   1      390.18      441.74     62.84 o 
  13 -11   1       93.57       53.19     55.95 o 
  14 -11   1      270.78      237.41     63.07 o 
  15 -11   1      151.93      197.27     65.69 o 
  16 -11   1      181.22      182.59     68.77 o 
  17 -11   1      442.36      218.02     73.33 o 
  -9 -10   1      239.61      300.22     62.26 o 
  -8 -10   1        1.09        1.92     41.21 o 
  -7 -10   1      286.97      321.27     57.92 o 
  -6 -10   1     1662.31     1602.29     76.19 o 
  -5 -10   1      911.41     1289.87     66.71 o 
  -4 -10   1      412.27      429.56     43.60 o 
  -3 -10   1     2918.26     2973.30     90.05 o 
  -2 -10   1      164.85      204.26     29.12 o 
  -1 -10   1        0.17        0.00     19.52 o 
   0 -10   1       67.39       67.60     19.35 o 
   1 -10   1      697.00      831.93     47.09 o 
   2 -10   1       55.93       62.87     28.22 o 
   3 -10   1      153.13      102.63     30.42 o 
   4 -10   1     2874.59     2709.58     78.54 o 
   5 -10   1     6607.87     6758.60    146.71 o 
   6 -10   1    14547.81    14231.24    275.45 o 
   7 -10   1      362.11      309.55     47.88 o 
   8 -10   1     1443.92     1539.35     89.18 o 
   9 -10   1     1903.73     1739.22     72.89 o 
  10 -10   1      190.70      211.76     36.32 o 
  11 -10   1     3412.41     3312.94     93.40 o 
  12 -10   1      186.66      211.28     40.55 o 
  13 -10   1      240.98      226.25     44.62 o 
  14 -10   1      278.41      172.15     46.78 o 
  15 -10   1      104.25       50.10     47.24 o 
  16 -10   1      295.95       96.68     65.12 o 
  17 -10   1      160.21        0.00     63.88 o 
 -10  -9   1        4.84        0.00     52.38 o 
  -9  -9   1       12.02       28.88     48.32 o 
  -8  -9   1       62.19      100.52     42.10 o 
  -7  -9   1      627.29      740.24     55.67 o 
  -6  -9   1       33.68       29.73     35.19 o 
  -5  -9   1      670.59      752.54     53.07 o 
  -4  -9   1      353.16      527.28     42.73 o 
  -3  -9   1    15999.68    15674.22    263.08 o 
  -2  -9   1     1033.22      950.23     42.11 o 
  -1  -9   1     1370.17     1376.87     45.11 o 
   0  -9   1     1235.55     1280.52     54.78 o 
   1  -9   1     8861.90     8621.73    204.41 o 
   2  -9   1     9987.05    10736.04    211.56 o 
   3  -9   1     3535.31     3436.16     87.29 o 
   4  -9   1     6063.33     5340.45    118.68 o 
   5  -9   1     9011.35     9019.03    181.95 o 
   6  -9   1    11895.37    11498.58    224.73 o 
   7  -9   1     5063.98     4975.25    113.32 o 
   8  -9   1      200.53      238.09     24.53 o 
   9  -9   1      520.11      440.57     29.84 o 
  10  -9   1     2678.20     2487.86     64.13 o 
  11  -9   1     2563.64     2564.66     97.30 o 
  12  -9   1      411.12      332.77     43.90 o 
  13  -9   1       49.35        7.80     39.57 o 
  14  -9   1      942.66      974.96     65.69 o 
  15  -9   1       90.20        0.00     50.05 o 
  16  -9   1      411.21      385.47     98.76 o 
  17  -9   1        4.30        0.00     84.50 o 
 -11  -8   1      554.75      691.69    106.41 o 
 -10  -8   1        5.23        0.00     66.51 o 
  -9  -8   1       48.86       52.05     40.93 o 
  -8  -8   1      581.02      542.88     51.74 o 
  -7  -8   1        5.05        0.00     34.62 o 
  -6  -8   1      912.51     1039.11     59.72 o 
  -5  -8   1     8013.90     7955.52    174.38 o 
  -4  -8   1     5214.73     5120.27    104.22 o 
  -3  -8   1     2730.03     2723.99     74.13 o 
  -2  -8   1      305.92      372.58     26.42 o 
  -1  -8   1      444.30      552.76     30.72 o 
   0  -8   1     1070.45     1018.54     36.71 o 
   1  -8   1      783.39      720.96     40.34 o 
   2  -8   1    12579.23    13189.90    251.42 o 
   3  -8   1       11.29       38.44     21.59 o 
   4  -8   1     1235.28     1426.14     59.15 o 
   5  -8   1     5804.45     5218.90    113.79 o 
   6  -8   1     3638.31     3174.85     78.49 o 
   7  -8   1       73.92       37.07     17.89 o 
   8  -8   1      408.66      354.77     32.10 o 
   9  -8   1     2342.77     2245.32     57.83 o 
  10  -8   1        8.70        5.06     27.83 o 
  11  -8   1        4.79        0.00     43.14 o 
  12  -8   1      949.23      967.58     58.15 o 
  13  -8   1      629.18      463.48     49.96 o 
  14  -8   1       63.85        0.00     43.04 o 
  15  -8   1      126.22        0.00     47.38 o 
  16  -8   1      800.07      806.41    109.16 o 
  17  -8   1       47.26       28.70     70.43 o 
 -12  -7   1       15.50        0.00     56.63 o 
 -11  -7   1       31.61        0.00     53.17 o 
 -10  -7   1      418.93      455.64     66.22 o 
  -9  -7   1      151.88      178.06     42.49 o 
  -8  -7   1     7257.00     6826.97    160.75 o 
  -7  -7   1     1160.27     1258.61     64.83 o 
  -6  -7   1     2131.06     2174.09     76.08 o 
  -5  -7   1     2026.17     2118.49     82.82 o 
  -4  -7   1       12.56        0.00     23.73 o 
  -3  -7   1     8890.48     8283.73    146.02 o 
  -2  -7   1      231.70      287.44     22.69 o 
  -1  -7   1     3527.40     3976.60     90.62 o 
   0  -7   1    19388.95    20058.51    319.92 o 
   1  -7   1     4171.10     4154.79    125.50 o 
   2  -7   1      744.80      782.57     39.49 o 
   3  -7   1    12670.40    12555.55    236.92 o 
   4  -7   1     2087.57     1932.81     66.29 o 
   5  -7   1      340.12      367.73     24.58 o 
   6  -7   1     3396.94     2706.94     58.09 o 
   7  -7   1      864.20     1023.35     43.01 o 
   8  -7   1      153.79      131.75     21.61 o 
   9  -7   1     1794.05     1416.31     45.90 o 
  10  -7   1     2748.09     2688.83     87.35 o 
  11  -7   1      107.54        0.00     64.04 o 
  12  -7   1     2727.77     2336.53     79.84 o 
  13  -7   1     1229.58     1154.38     64.40 o 
  14  -7   1      325.38      328.62     52.28 o 
  15  -7   1       70.60        0.00     49.15 o 
  16  -7   1      161.53      126.92     76.09 o 
  17  -7   1       10.84       20.19     69.09 o 
 -12  -6   1      225.92      285.99     66.59 o 
 -11  -6   1      482.80      493.46     69.12 o 
 -10  -6   1      139.17      175.15     53.79 o 
  -9  -6   1       23.75       29.80     35.91 o 
  -8  -6   1     2383.06     2643.45     87.23 o 
  -7  -6   1       46.29       27.66     30.19 o 
  -6  -6   1       35.17       36.01     19.90 o 
  -5  -6   1     2203.65     2066.81     54.93 o 
  -4  -6   1       58.36       95.15     19.58 o 
  -3  -6   1    15983.77    15602.36    296.25 o 
  -2  -6   1    16478.54    15963.81    258.64 o 
  -1  -6   1      461.62      503.48     26.38 o 
   0  -6   1      593.01      490.32     24.61 o 
   1  -6   1    39788.40    42018.16    747.89 o 
   2  -6   1      347.04      460.83     27.21 o 
   3  -6   1     1501.80     1989.86     53.93 o 
   4  -6   1     1604.68     1840.34     60.30 o 
   5  -6   1     5219.27     4833.10    124.79 o 
   6  -6   1     1101.33      751.12     56.68 o 
   7  -6   1      936.47      955.71     35.24 o 
   8  -6   1    11649.34    10321.58    205.07 o 
   9  -6   1     9386.30     8794.31    179.50 o 
  10  -6   1     1020.97      862.15     50.31 o 
  11  -6   1      604.14      657.70     47.71 o 
  12  -6   1       89.69       16.66     49.50 o 
  13  -6   1      601.45      585.83     52.66 o 
  14  -6   1      441.46      358.69     73.26 o 
  15  -6   1     1198.00     1023.89     93.11 o 
  16  -6   1       85.63       62.65     67.95 o 
  17  -6   1      295.75      252.37     76.31 o 
 -13  -5   1      395.41      443.66     72.94 o 
 -12  -5   1     2265.33     2362.50    118.86 o 
 -11  -5   1     1661.98     1664.88    110.67 o 
 -10  -5   1       35.69       52.14     62.78 o 
  -9  -5   1      109.66      103.13     36.18 o 
  -8  -5   1     3313.93     3210.50     93.16 o 
  -7  -5   1       12.15        0.00     26.98 o 
  -6  -5   1     1105.21     1014.22     40.23 o 
  -5  -5   1     1682.68     2019.31     52.50 o 
  -4  -5   1     1338.51     1067.16     43.31 o 
  -3  -5   1     5095.93     5854.83    105.17 o 
  -2  -5   1     1241.80     1982.53     46.30 o 
  -1  -5   1     4425.15     6527.28    112.14 o 
   0  -5   1    12879.92    13585.07    217.81 o 
   1  -5   1     4360.42     3621.59     78.93 o 
   2  -5   1    33815.76    31826.94    567.87 o 
   3  -5   1      316.34      540.64     30.12 o 
   4  -5   1     5259.92     5799.29    193.46 o 
   5  -5   1     1025.27      755.93     28.29 o 
   6  -5   1       42.13       63.46     15.93 o 
   7  -5   1    11739.57    10619.35    278.23 o 
   8  -5   1       14.06        0.00     17.22 o 
   9  -5   1      356.35      272.82     47.56 o 
  10  -5   1      446.18      444.50     39.31 o 
  11  -5   1        0.83        0.00     31.12 o 
  12  -5   1      287.67      180.76     40.11 o 
  13  -5   1      508.23      482.39     48.76 o 
  14  -5   1      386.55      363.47     96.84 o 
  15  -5   1       26.51        0.00     59.97 o 
  16  -5   1     1084.78      988.12     93.08 o 
  17  -5   1       59.65       34.22     73.48 o 
 -14  -4   1       94.15       38.29     62.56 o 
 -13  -4   1       44.09        0.00     63.32 o 
 -12  -4   1      181.24      179.97     60.14 o 
 -11  -4   1      209.42      198.42     56.02 o 
 -10  -4   1       25.77        2.06     44.38 o 
  -9  -4   1     1545.64     1556.44     69.01 o 
  -8  -4   1     5954.70     5744.73    133.65 o 
  -7  -4   1      350.51      344.88     26.14 o 
  -6  -4   1     1779.32     1838.24     49.82 o 
  -5  -4   1     2276.23     2386.79     55.62 o 
  -4  -4   1     3742.85     4014.55     77.71 o 
  -3  -4   1     3349.34     3326.32     65.53 o 
  -2  -4   1     3802.59     3573.42     67.55 o 
  -1  -4   1        9.55       77.61     14.21 o 
   0  -4   1      433.39     1184.82     48.01 o 
   1  -4   1     9776.27     9833.45    183.67 o 
   2  -4   1    32577.64    30124.12    536.12 o 
   3  -4   1     2600.35     2666.00    108.44 o 
   4  -4   1     6024.03     6609.46    222.58 o 
   5  -4   1     4038.76     3546.15    140.26 o 
   6  -4   1     2492.66     1868.84     49.86 o 
   7  -4   1      663.45      619.08     29.85 o 
   8  -4   1     1867.26     2054.78     61.50 o 
   9  -4   1      150.44      217.36     31.08 o 
  10  -4   1     5116.06     5006.52    117.73 o 
  11  -4   1        0.28        0.00     31.38 o 
  12  -4   1      128.10      188.11     45.96 o 
  13  -4   1     1678.40     1699.09     71.22 o 
  14  -4   1     2265.70     2550.05    181.44 o 
  15  -4   1        6.43        0.00     59.22 o 
  16  -4   1        0.83        0.00     61.58 o 
 -14  -3   1      414.02      324.19     72.47 o 
 -13  -3   1     2204.24     2267.13    115.81 o 
 -12  -3   1     1801.46     2083.58    106.84 o 
 -11  -3   1     3978.28     4074.46    143.72 o 
 -10  -3   1     1133.77      947.60     72.80 o 
  -9  -3   1     1788.02     1702.40     67.42 o 
  -8  -3   1     5328.94     5496.88    106.76 o 
  -7  -3   1       41.77       72.55     19.58 o 
  -6  -3   1      327.28      273.06     22.50 o 
  -5  -3   1      502.51      634.23     30.43 o 
  -4  -3   1      448.54      454.28     26.11 o 
  -3  -3   1     1892.57     1957.69     43.67 o 
  -2  -3   1    14692.00    18150.19    314.26 o 
  -1  -3   1     4950.44     5329.24     95.38 o 
   0  -3   1       49.29        0.56     11.22 o 
   1  -3   1    23010.07    24521.91    436.50 o 
   2  -3   1    14059.82    14806.27    266.95 o 
   3  -3   1      105.48       78.07     10.97 o 
   4  -3   1     7701.16     8099.63    317.20 o 
   5  -3   1     1462.81     1070.95     44.39 o 
   6  -3   1     4890.95     4478.69    104.53 o 
   7  -3   1      289.49      381.57     28.17 o 
   8  -3   1      563.86      550.16     59.59 o 
   9  -3   1     7162.03     7526.62    158.22 o 
  10  -3   1        5.88        0.00     28.16 o 
  11  -3   1     3981.68     4242.44    108.16 o 
  12  -3   1       14.70       67.37     34.43 o 
  13  -3   1     4458.43     4882.68    236.24 o 
  14  -3   1      168.89      114.14     61.05 o 
  15  -3   1       80.77       32.74     63.15 o 
  16  -3   1       19.77        0.00     63.91 o 
 -15  -2   1       65.85       19.07     62.75 o 
 -14  -2   1     1534.48     1421.36    104.72 o 
 -13  -2   1     3712.26     3569.81    154.30 o 
 -12  -2   1     3110.33     3178.59    127.89 o 
 -11  -2   1     1256.23     1325.44     83.52 o 
 -10  -2   1      506.54      685.82     61.32 o 
  -9  -2   1      819.27      806.29     41.13 o 
  -8  -2   1      564.09      621.83     34.73 o 
  -7  -2   1    12892.38    12615.13    210.23 o 
  -6  -2   1    11940.47    11732.22    194.80 o 
  -5  -2   1      555.07      751.35     29.05 o 
  -4  -2   1      579.95      499.84     24.24 o 
  -3  -2   1     4846.96     5762.01     97.93 o 
  -2  -2   1       55.96       65.66     10.35 o 
  -1  -2   1     3346.28     1417.75     36.69 o 
   0  -2   1     6927.78     7683.08    179.04 o 
   1  -2   1    33574.74    30418.28   1206.20 o 
   2  -2   1     3540.92     3088.58     65.57 o 
   3  -2   1      295.34      125.57     11.32 o 
   4  -2   1     6382.64     7844.60    129.14 o 
   5  -2   1     4633.17     5323.96     93.11 o 
   6  -2   1     2015.85     2337.11     51.01 o 
   7  -2   1     8051.22     7875.14    177.88 o 
   8  -2   1     3453.23     3368.50     70.95 o 
   9  -2   1      718.09      712.49     49.01 o 
  10  -2   1     1194.98     1302.82     55.36 o 
  11  -2   1     2553.92     2530.81     78.87 o 
  12  -2   1     1314.78     1323.97     84.19 o 
  13  -2   1      549.43      615.52     70.72 o 
  14  -2   1      448.83      455.51     71.96 o 
  15  -2   1        1.37        0.00     62.56 o 
  16  -2   1     1182.92     1077.33    189.42 o 
 -15  -1   1       37.67      106.72     66.56 o 
 -14  -1   1      425.35      408.38     72.38 o 
 -13  -1   1     2324.87     2420.43    114.75 o 
 -12  -1   1      252.32      221.25     56.05 o 
 -11  -1   1     1226.95     1326.79     81.93 o 
 -10  -1   1     1162.20     1137.24     52.19 o 
  -9  -1   1       25.57        0.00     25.34 o 
  -8  -1   1    14080.18    14303.64    242.99 o 
  -7  -1   1        0.62       32.41     16.81 o 
  -6  -1   1      334.67      364.76     21.38 o 
  -5  -1   1       28.79        0.00     12.61 o 
  -4  -1   1     7035.81     7696.74    143.61 o 
  -3  -1   1     1585.58     2308.72     64.07 o 
  -2  -1   1      604.70      200.99     12.26 o 
   2  -1   1    32957.26    33064.16    586.22 o 
   3  -1   1      112.84      326.13     16.00 o 
   4  -1   1     4887.43     4239.53     75.54 o 
   5  -1   1      175.57      174.04     15.77 o 
   6  -1   1     1170.22      901.62     32.92 o 
   7  -1   1     1997.45     1897.80     48.75 o 
   8  -1   1     2242.66     2276.85     72.96 o 
   9  -1   1     2402.45     2764.66     66.98 o 
  10  -1   1       79.62       74.11     52.58 o 
  11  -1   1      870.60      867.85     69.60 o 
  12  -1   1       43.98       15.68     48.84 o 
  13  -1   1     1645.46     1844.04    105.71 o 
  14  -1   1      330.44      361.67     71.50 o 
  15  -1   1      140.35      158.20     84.07 o 
 -16   0   1      164.03       56.80     69.45 o 
 -15   0   1       11.65        0.00     63.42 o 
 -14   0   1      493.60      505.69     74.80 o 
 -13   0   1       32.78        0.00     50.79 o 
 -12   0   1      475.60      388.96     59.43 o 
 -11   0   1     3493.98     3609.42     96.50 o 
 -10   0   1      631.94      758.09     44.62 o 
  -9   0   1      868.33      851.25     45.95 o 
  -8   0   1     3102.58     3654.67     88.10 o 
  -7   0   1     3670.22     3510.35     82.77 o 
  -6   0   1      170.76      140.48     22.58 o 
  -5   0   1     1660.12     2652.76     62.13 o 
  -4   0   1       20.21      145.10     16.17 o 
  -3   0   1      186.46      140.72     13.04 o 
  -2   0   1      611.90      206.94     29.26 o 
   2   0   1     1147.78     2597.12     55.58 o 
   3   0   1     3362.72     3437.62     73.80 o 
   4   0   1      248.71      424.51     21.07 o 
   5   0   1    14259.33    14266.68    268.38 o 
   6   0   1     4867.91     5367.59     98.29 o 
   7   0   1     8358.05     9075.84    156.80 o 
   8   0   1     2418.53     2699.54     64.30 o 
   9   0   1      620.89      785.14     44.14 o 
  10   0   1       68.88       10.64     56.40 o 
  11   0   1      351.18      283.44     55.30 o 
  12   0   1       19.20       27.07     49.25 o 
  13   0   1      373.48      534.79     71.62 o 
  14   0   1      684.04      838.32    135.68 o 
  15   0   1      624.20      460.02     80.68 o 
 -16   1   1      497.06      311.23     75.82 o 
 -15   1   1       32.09        0.00     61.67 o 
 -14   1   1      103.05       53.60     57.47 o 
 -13   1   1        2.68        0.00     49.59 o 
 -12   1   1      934.05     1044.69     55.81 o 
 -11   1   1       45.81      102.41     32.92 o 
 -10   1   1       53.26       73.43     40.88 o 
  -9   1   1    12990.69    12879.83    250.53 o 
  -8   1   1     5199.35     5196.92    130.85 o 
  -7   1   1    14807.65    15295.80    285.99 o 
  -6   1   1    11194.79    10688.40    202.74 o 
  -5   1   1      259.07      207.35     19.03 o 
  -4   1   1    93274.88   101243.16   2336.47 o 
  -3   1   1       56.62      116.41     12.01 o 
  -2   1   1    29443.08    27405.90    848.12 o 
   1   1   1      609.08     1845.02     41.52 o 
   2   1   1     4868.77     5370.81    105.34 o 
   3   1   1     8245.57     8130.75    156.50 o 
   4   1   1     2625.20     2494.22     62.41 o 
   5   1   1    15532.80    16212.90    303.98 o 
   6   1   1     2564.74     2631.40     89.46 o 
   7   1   1      267.35      390.31     32.33 o 
   8   1   1    17883.50    18723.33    358.68 o 
   9   1   1     1032.42     1190.90     61.60 o 
  10   1   1      313.79      357.17     64.38 o 
  11   1   1     1060.98     1268.02     85.38 o 
  12   1   1      249.55      265.31     73.43 o 
  13   1   1      206.63      270.94     68.11 o 
  14   1   1       54.37       45.83     64.93 o 
  15   1   1      486.04      628.92     85.40 o 
 -17   2   1      726.09     1012.52     97.71 o 
 -16   2   1      650.00      660.13    100.56 o 
 -15   2   1       98.07        0.00     61.36 o 
 -14   2   1      771.12      767.55     76.24 o 
 -13   2   1      281.23      351.19     58.45 o 
 -12   2   1     1509.88     1763.97     72.07 o 
 -11   2   1        4.27       43.10     30.30 o 
 -10   2   1      115.85      255.69     33.54 o 
  -9   2   1     2619.40     2993.62     91.25 o 
  -8   2   1      652.02      826.16     40.63 o 
  -7   2   1      344.10      452.28     28.92 o 
  -6   2   1      445.23      495.40     29.33 o 
  -5   2   1     5073.11     4941.65    158.07 o 
  -4   2   1    10975.19    12294.67    224.23 o 
  -3   2   1     5581.60     6633.30    124.01 o 
  -2   2   1     1766.44     1505.85     48.95 o 
  -1   2   1    33976.86    29222.00    634.93 o 
   0   2   1    17252.15    14241.20    313.25 o 
   1   2   1       13.05       16.19     11.11 o 
   2   2   1     5973.45     6584.94    156.77 o 
   3   2   1       43.20       40.01     17.66 o 
   4   2   1      656.42      833.77     38.67 o 
   5   2   1      798.42      620.22     37.58 o 
   6   2   1     8902.32     9163.86    185.54 o 
   7   2   1     4592.32     5241.41    121.31 o 
   8   2   1     3138.18     2873.94     85.35 o 
   9   2   1       36.36       15.61     31.52 o 
  10   2   1     1239.42     1147.73    112.80 o 
  11   2   1       80.45       62.52     51.51 o 
  12   2   1      384.21      529.47     69.87 o 
  13   2   1      457.01      570.49     77.10 o 
  14   2   1       62.75        0.00     63.19 o 
 -17   3   1       16.52        0.00    102.69 o 
 -16   3   1      151.98      114.28     69.03 o 
 -15   3   1        3.42        0.00     58.93 o 
 -14   3   1      483.57      636.84     70.33 o 
 -13   3   1      987.46     1074.29     59.30 o 
 -12   3   1        7.27       38.86     37.74 o 
 -11   3   1     7740.92     7282.57    158.33 o 
 -10   3   1        1.27       22.11     28.00 o 
  -9   3   1     6300.32     5531.55    171.53 o 
  -8   3   1      305.72      193.75     25.15 o 
  -7   3   1     6436.76     6467.59    213.76 o 
  -6   3   1     4627.40     3618.47     80.92 o 
  -5   3   1     9870.34     9605.14    284.38 o 
  -4   3   1       90.15      261.45     20.49 o 
  -3   3   1     7670.63     9082.49    145.28 o 
  -2   3   1      111.79      231.59     14.97 o 
  -1   3   1      211.33      124.56     12.01 o 
   0   3   1     2338.49     3774.23     77.49 o 
   1   3   1    10259.75    13724.76    253.87 o 
   2   3   1      321.86      283.18     26.70 o 
   3   3   1     1213.11      969.36     39.91 o 
   4   3   1      351.17      350.75     26.79 o 
   5   3   1     2950.82     2654.54     73.49 o 
   6   3   1     6843.27     7177.45    152.90 o 
   7   3   1      269.19      232.69     32.13 o 
   8   3   1     1443.24     1405.70     64.47 o 
   9   3   1     1326.28     1207.73     65.93 o 
  10   3   1     2025.52     2146.12    104.20 o 
  11   3   1      819.82      875.42     77.86 o 
  12   3   1      106.36      124.26     65.98 o 
  13   3   1        7.18        0.00     59.65 o 
  14   3   1      180.58      100.32     69.21 o 
 -17   4   1       88.08        0.00     69.36 o 
 -16   4   1      312.29      384.85     74.96 o 
 -15   4   1      321.64      381.25     68.60 o 
 -14   4   1      220.12      331.14     47.07 o 
 -13   4   1        2.09        0.00     35.57 o 
 -12   4   1       22.89        0.00     32.53 o 
 -11   4   1     1036.08     1004.90     52.63 o 
 -10   4   1     1747.27     1483.27     57.19 o 
  -9   4   1     2102.04     1839.56     58.90 o 
  -8   4   1     6662.04     5554.02    253.02 o 
  -7   4   1      214.31      364.65     46.07 o 
  -6   4   1    21997.69    19444.38    353.78 o 
  -5   4   1     8530.58     7757.14    200.77 o 
  -4   4   1     1713.26     1476.38     34.24 o 
  -3   4   1    12547.20     9797.21    282.85 o 
  -2   4   1       52.34       40.44     22.35 o 
  -1   4   1    23383.00    25609.76    739.89 o 
   0   4   1     8987.01    10703.73    172.99 o 
   1   4   1      404.68      742.81     34.27 o 
   2   4   1      122.48      142.84     20.39 o 
   3   4   1     3281.69     3048.53     76.14 o 
   4   4   1     5457.45     5050.47    112.98 o 
   5   4   1      119.74      159.05     26.74 o 
   6   4   1      538.62      772.93     50.01 o 
   7   4   1      499.89      667.44     44.16 o 
   8   4   1     6412.15     5938.66    141.87 o 
   9   4   1     3593.29     3191.34     98.30 o 
  10   4   1      360.47      390.38     62.75 o 
  11   4   1       76.24       29.80     55.68 o 
  12   4   1     3022.20     2821.85    128.97 o 
  13   4   1        8.32        0.00     57.81 o 
 -17   5   1      309.98      226.17     75.60 o 
 -16   5   1     1324.99     1597.68    302.22 o 
 -15   5   1       38.69       17.10     43.66 o 
 -14   5   1     2541.23     2765.35    131.51 o 
 -13   5   1      299.30      425.75     47.93 o 
 -12   5   1     1450.72     1298.72     60.49 o 
 -11   5   1     2320.38     2203.42     70.95 o 
 -10   5   1     2235.21     2034.52     89.51 o 
  -9   5   1      148.98      216.34     28.70 o 
  -8   5   1      734.52      582.36     36.00 o 
  -7   5   1     7505.72     8026.68    357.45 o 
  -6   5   1    32162.52    27893.47    547.47 o 
  -5   5   1     8062.86     6198.56    105.45 o 
  -4   5   1     2511.79     2950.37     55.97 o 
  -3   5   1      831.62      580.06     30.61 o 
  -2   5   1    20376.63    25309.18    520.54 o 
  -1   5   1     2649.11     1758.20     39.81 o 
   0   5   1     2279.72     2507.06     58.20 o 
   1   5   1     4227.64     4451.90     97.10 o 
   2   5   1    10126.03     9650.86    189.68 o 
   3   5   1     6822.29     7623.17    157.59 o 
   4   5   1     2904.77     2741.14     76.45 o 
   5   5   1     4679.43     4527.75    109.75 o 
   6   5   1        2.58        0.00     27.10 o 
   7   5   1      200.75      153.38     34.60 o 
   8   5   1     1759.78     1687.58     73.69 o 
   9   5   1        6.08       26.94     37.98 o 
  10   5   1     1588.46     1434.62     92.91 o 
  11   5   1     1145.69     1173.60     92.93 o 
  12   5   1     1287.41     1171.39     95.94 o 
 -18   6   1        8.98        0.00     93.11 o 
 -17   6   1       33.81        0.00     65.68 o 
 -16   6   1       98.19       16.43     45.97 o 
 -15   6   1     2756.48     2863.31     96.23 o 
 -14   6   1     1253.38     1453.11     69.63 o 
 -13   6   1      109.07       43.60     37.62 o 
 -12   6   1      754.05      771.04     49.42 o 
 -11   6   1       30.24       57.37     30.35 o 
 -10   6   1      456.06      575.63     40.81 o 
  -9   6   1       57.07       18.47     24.19 o 
  -8   6   1     1387.29     1343.15    129.12 o 
  -7   6   1      102.45      116.68     16.81 o 
  -6   6   1       66.77       35.01     14.22 o 
  -5   6   1     2231.74     1692.91     39.90 o 
  -4   6   1     1429.71     1610.00    120.63 o 
  -3   6   1       21.74       32.69     21.39 o 
  -2   6   1     5193.93     4827.41    100.98 o 
  -1   6   1    33845.70    32308.88    504.47 o 
   0   6   1    17307.85    16662.59    305.22 o 
   1   6   1      334.30      387.12     22.88 o 
   2   6   1      573.75      551.84     36.08 o 
   3   6   1     1678.37     1813.98     61.55 o 
   4   6   1     2162.15     2365.30     72.70 o 
   5   6   1      177.97      146.87     30.85 o 
   6   6   1        1.45        0.00     28.67 o 
   7   6   1     3209.19     3042.14     95.30 o 
   8   6   1     3074.75     2817.00     94.54 o 
   9   6   1      726.09      812.79     60.25 o 
  10   6   1       46.85       56.11     54.46 o 
  11   6   1        2.20       77.38     57.71 o 
  12   6   1     1128.24     1077.18     95.53 o 
 -18   7   1      216.47      255.64     77.27 o 
 -17   7   1     1454.27     1461.16    191.90 o 
 -16   7   1       22.48        0.00     45.29 o 
 -15   7   1       15.77        0.00     59.69 o 
 -14   7   1        6.72        0.00     38.58 o 
 -13   7   1      955.32      835.46     55.91 o 
 -12   7   1     5864.91     5264.16    162.32 o 
 -11   7   1      682.75      652.84     46.28 o 
 -10   7   1     1184.56     1228.95     53.39 o 
  -9   7   1      312.38      368.56     32.19 o 
  -8   7   1     3766.65     3640.06     73.13 o 
  -7   7   1     4978.83     4495.61     84.40 o 
  -6   7   1      251.68      369.57     36.80 o 
  -5   7   1      657.49      588.61     34.77 o 
  -4   7   1     6190.90     5783.81    119.93 o 
  -3   7   1     1915.94     1508.94     49.01 o 
  -2   7   1     6161.47     6708.86    135.97 o 
  -1   7   1    13740.58    14589.28    236.71 o 
   0   7   1    11379.64    11974.80    225.64 o 
   1   7   1       76.60       73.28     17.81 o 
   2   7   1     1992.77     2256.19     68.05 o 
   3   7   1     4046.06     4172.43    104.00 o 
   4   7   1      214.21      266.66     73.39 o 
   5   7   1      577.03      558.68     69.48 o 
   6   7   1      429.22      477.19     44.54 o 
   7   7   1     4098.39     3741.44    109.45 o 
   8   7   1        2.33        1.55     37.42 o 
   9   7   1      236.87      314.32     49.15 o 
  10   7   1     1312.80     1194.19     92.06 o 
  11   7   1        0.61        4.08     80.87 o 
 -18   8   1      398.53      341.88    104.82 o 
 -17   8   1      475.72      392.59     60.04 o 
 -16   8   1       37.41        0.00     57.53 o 
 -15   8   1      114.99       38.71     47.50 o 
 -14   8   1      618.30      455.97     50.84 o 
 -13   8   1     1827.92     2029.72     75.33 o 
 -12   8   1     5079.35     5306.11    318.22 o 
 -11   8   1       74.50       19.55     30.80 o 
 -10   8   1     4196.14     3807.19     95.33 o 
  -9   8   1     2931.91     2229.61     55.36 o 
  -8   8   1      657.84      604.40     37.48 o 
  -7   8   1     2966.24     2555.86     83.22 o 
  -6   8   1        0.01        2.81     28.43 o 
  -5   8   1      796.90      558.65     36.08 o 
  -4   8   1        0.71       17.49     21.22 o 
  -3   8   1     2155.20     1810.40     56.40 o 
  -2   8   1    12712.64    12995.52    247.95 o 
  -1   8   1    12474.35    12999.85    248.21 o 
   0   8   1     2827.73     3200.85     77.85 o 
   1   8   1      841.32      877.97     36.94 o 
   2   8   1    10011.82     9840.82    201.90 o 
   3   8   1     4597.63     4851.68    118.91 o 
   4   8   1     6023.33     6463.23    149.42 o 
   5   8   1       59.59       50.84     32.95 o 
   6   8   1      550.42      620.90     50.39 o 
   7   8   1     2464.41     2261.11    104.05 o 
   8   8   1      251.86      298.24     47.79 o 
   9   8   1       18.14       80.58     53.17 o 
  10   8   1        5.93        0.00     54.66 o 
 -18   9   1        1.02       21.80     65.76 o 
 -17   9   1      816.35      772.55    199.90 o 
 -16   9   1      321.60      251.04     54.04 o 
 -15   9   1      575.52      686.16     70.43 o 
 -14   9   1      453.82      361.47     48.80 o 
 -13   9   1      128.17      141.91     39.84 o 
 -12   9   1       18.49        0.00     31.43 o 
 -11   9   1     3533.65     3354.85    162.94 o 
 -10   9   1     1486.76     1614.15     50.00 o 
  -9   9   1     3456.66     3033.45    134.55 o 
  -8   9   1     2699.27     2411.87     90.92 o 
  -7   9   1    11735.21    10107.47    243.99 o 
  -6   9   1     2552.90     2347.82     68.95 o 
  -5   9   1      784.30      899.27    120.41 o 
  -4   9   1      202.59      373.78     56.87 o 
  -3   9   1     1498.97     1306.01     61.02 o 
  -2   9   1    11913.95    10699.62    180.68 o 
  -1   9   1       22.21       69.36     19.05 o 
   0   9   1    10263.49    10786.34    184.93 o 
   1   9   1      802.66      931.28     40.79 o 
   2   9   1      338.74      395.15     37.29 o 
   3   9   1     7001.93     6693.47    153.45 o 
   4   9   1      794.00      728.16     50.47 o 
   5   9   1      785.80      763.36     53.94 o 
   6   9   1      534.71      530.59     51.32 o 
   7   9   1      496.47      440.87     52.68 o 
   8   9   1       86.22       38.25     43.44 o 
   9   9   1        1.19       34.98     51.90 o 
  10   9   1      406.21      318.80     69.49 o 
 -18  10   1       34.65        0.00     94.71 o 
 -17  10   1      364.24      205.11     56.79 o 
 -16  10   1        0.08        0.00     45.91 o 
 -15  10   1        1.07        0.00     55.61 o 
 -14  10   1      810.42      686.67     53.94 o 
 -13  10   1     1050.83      964.71     59.86 o 
 -12  10   1     2586.99     2592.54    108.17 o 
 -11  10   1     1453.28     1279.77     57.86 o 
 -10  10   1        2.61        0.00     21.34 o 
  -9  10   1       26.02        0.00     26.46 o 
  -8  10   1     2921.51     2638.55     77.11 o 
  -7  10   1     1163.08     1358.48     57.24 o 
  -6  10   1       19.56        0.00     53.21 o 
  -5  10   1       27.58        3.95     34.98 o 
  -4  10   1      226.82      396.81     35.62 o 
  -3  10   1     1596.71     1684.84     61.05 o 
  -2  10   1     6533.53     6416.72    139.84 o 
  -1  10   1     2649.63     3060.19    119.07 o 
   0  10   1     6557.91     7010.03    152.06 o 
   1  10   1    11018.69    10776.13    188.99 o 
   2  10   1       17.40        5.28     29.23 o 
   3  10   1      403.93      449.00     43.93 o 
   4  10   1     1089.93     1080.80     65.18 o 
   5  10   1      957.20     1077.48     65.56 o 
   6  10   1      893.96      806.41     62.11 o 
   7  10   1       17.72       17.65     42.13 o 
   8  10   1      101.42       84.65     45.55 o 
   9  10   1        0.13        0.00     51.17 o 
 -18  11   1       62.62        0.00     66.35 o 
 -17  11   1     1175.08     1074.54     91.66 o 
 -16  11   1       10.30        0.00     60.09 o 
 -15  11   1      196.67      140.29     63.14 o 
 -14  11   1     1123.39     1303.93     87.13 o 
 -13  11   1     2327.69     2027.41    194.74 o 
 -12  11   1     1035.05     1049.44     78.18 o 
 -11  11   1      138.57      177.44     51.05 o 
 -10  11   1       56.45      162.98     35.09 o 
  -9  11   1     5108.29     4839.55    195.43 o 
  -8  11   1    18480.15    17103.50    386.16 o 
  -7  11   1     1812.65     1784.52     77.26 o 
  -6  11   1     2728.98     2869.61    111.95 o 
  -5  11   1     2147.13     1911.13     68.51 o 
  -4  11   1      117.39      125.86     33.56 o 
  -3  11   1       76.35       46.63     31.30 o 
  -2  11   1     1022.21     1063.51     55.90 o 
  -1  11   1      857.10      941.36     53.76 o 
   0  11   1     5691.88     5804.38    136.22 o 
   1  11   1     1165.77     1055.04     79.50 o 
   2  11   1    11386.36    10949.54    288.37 o 
   3  11   1     3719.87     3604.98    139.35 o 
   4  11   1     1824.77     1838.88    107.11 o 
   5  11   1      102.02       50.11     61.31 o 
   6  11   1      840.78      847.40    104.29 o 
   7  11   1       52.48       42.32     65.18 o 
   8  11   1      704.74      677.78    194.74 o 
 -18  12   1       39.76        0.00    182.50 o 
 -17  12   1      666.65      597.73    100.56 o 
 -16  12   1        1.46        9.22     60.19 o 
 -15  12   1      224.78      181.52     65.63 o 
 -14  12   1       66.46        0.00     57.78 o 
 -13  12   1       10.26        0.00     51.85 o 
 -12  12   1     1142.64     1103.19    145.26 o 
 -11  12   1        7.75        0.00     57.46 o 
 -10  12   1      215.60      292.72     40.41 o 
  -9  12   1      627.19      703.67     51.89 o 
  -8  12   1     2158.86     2015.10     74.82 o 
  -7  12   1      732.40      769.95     82.63 o 
  -6  12   1     2895.01     2828.28     85.96 o 
  -5  12   1      902.92      910.97     57.75 o 
  -4  12   1      842.73      800.05     51.45 o 
  -3  12   1      352.05      378.64     53.13 o 
  -2  12   1       43.92       32.99     57.46 o 
  -1  12   1      514.99      585.20     48.01 o 
   0  12   1     1039.53     1147.16     81.26 o 
   1  12   1     1246.15     1192.70     86.66 o 
   2  12   1     5771.62     5665.75    183.04 o 
   3  12   1      247.52      271.16     89.39 o 
   4  12   1       39.18       45.58     62.55 o 
   5  12   1        2.97       32.17     65.18 o 
   6  12   1       28.20       23.93     67.11 o 
   7  12   1     4423.44     4194.27    188.35 o 
 -17  13   1      628.53      773.69     88.47 o 
 -16  13   1      194.39      200.63    140.47 o 
 -15  13   1        0.90        0.00     81.94 o 
 -14  13   1       11.30       26.65     59.04 o 
 -13  13   1        7.87        0.00     55.23 o 
 -12  13   1      929.76      870.14    149.51 o 
 -11  13   1      299.49      317.44     60.85 o 
 -10  13   1     2519.61     2747.37     88.85 o 
  -9  13   1      616.95      616.64     51.19 o 
  -8  13   1       53.36        0.00     35.95 o 
  -7  13   1     3822.47     3667.62    103.94 o 
  -6  13   1      132.06      140.99     39.70 o 
  -5  13   1      302.70      301.68     43.30 o 
  -4  13   1        3.32        6.52     36.73 o 
  -3  13   1       23.54        7.53     43.22 o 
  -2  13   1      103.45      140.07     43.55 o 
  -1  13   1      683.06      520.09     69.29 o 
   0  13   1      114.73       23.88     56.41 o 
   1  13   1       46.78       82.95     60.85 o 
   2  13   1       18.14       91.47     63.39 o 
   3  13   1      738.01      857.38     89.16 o 
   4  13   1     1572.71     1727.91    114.78 o 
   5  13   1      359.29      307.67     81.94 o 
   6  13   1     1254.60     1241.98    108.01 o 
 -17  14   1       41.97        0.00     67.50 o 
 -16  14   1        3.26        0.00     66.08 o 
 -15  14   1       20.20        0.00     64.39 o 
 -14  14   1        0.41        0.00     58.19 o 
 -13  14   1        9.25        0.00     57.63 o 
 -12  14   1       75.96       79.44     99.50 o 
 -11  14   1      706.92      712.61    197.93 o 
 -10  14   1      881.26      976.81     63.92 o 
  -9  14   1     1854.85     1887.62     82.56 o 
  -8  14   1      695.57      620.29     54.45 o 
  -7  14   1       10.65        0.00     39.53 o 
  -6  14   1      133.06       70.66     42.85 o 
  -5  14   1     1645.25     1694.10     89.55 o 
  -4  14   1     2148.74     2033.83     96.58 o 
  -3  14   1      567.89      504.38     71.73 o 
  -2  14   1      220.88      201.16     48.79 o 
  -1  14   1       69.30       41.38     90.98 o 
   0  14   1       27.48       47.86     63.07 o 
   1  14   1     1066.02      958.96     92.00 o 
   2  14   1      677.60      646.53     85.84 o 
   3  14   1        3.38       61.08     72.10 o 
   4  14   1     2193.31     2085.98    129.08 o 
   5  14   1      373.14      334.97     96.30 o 
 -17  15   1       64.21        0.00     71.85 o 
 -16  15   1       49.46        7.90     69.18 o 
 -15  15   1      418.13      463.89     80.80 o 
 -14  15   1      285.77      314.86     75.16 o 
 -13  15   1       99.81      118.95     67.41 o 
 -12  15   1      282.62      411.12    149.51 o 
 -11  15   1       10.33        0.00     59.62 o 
 -10  15   1     2047.94     2025.58    177.71 o 
  -9  15   1      139.53      119.60     47.24 o 
  -8  15   1      467.37      517.90     75.17 o 
  -7  15   1     1306.91     1312.25     73.42 o 
  -6  15   1     2077.67     1935.38    120.71 o 
  -5  15   1     6899.43     6709.07    277.99 o 
  -4  15   1     1511.50     1522.45    151.07 o 
  -3  15   1      108.04       25.49     76.26 o 
  -2  15   1      182.17      178.57     66.08 o 
  -1  15   1     1782.50     1685.85    151.11 o 
   0  15   1     1215.13     1139.64    178.78 o 
   1  15   1     1026.50     1083.04     99.99 o 
   2  15   1        3.63        0.00     79.81 o 
   3  15   1       13.55        0.00     93.64 o 
 -16  16   1       70.78      113.13     75.61 o 
 -15  16   1      226.13      195.44     86.73 o 
 -14  16   1      512.61      696.60     85.62 o 
 -13  16   1      128.89      121.57     70.19 o 
 -12  16   1        0.28        0.00     63.52 o 
 -11  16   1       17.38        0.00     47.44 o 
 -10  16   1      212.89      212.57     52.84 o 
  -9  16   1      633.35      571.89     60.81 o 
  -8  16   1       35.77        0.00     47.16 o 
  -7  16   1      789.74      930.19     74.02 o 
  -6  16   1        0.06        0.00     59.79 o 
  -5  16   1      448.79      329.82     69.24 o 
  -4  16   1      556.40      598.11     63.10 o 
  -3  16   1     1370.96     1297.32    228.26 o 
  -2  16   1        5.75        0.00     73.96 o 
  -1  16   1        1.81       28.43     70.27 o 
   0  16   1      511.65      529.05    121.31 o 
   1  16   1      271.28      166.29     81.84 o 
   2  16   1        0.28        0.00     77.45 o 
 -16  17   1      834.36      890.55     98.86 o 
 -15  17   1       23.26        0.00     71.83 o 
 -14  17   1       56.19       69.70     75.17 o 
 -13  17   1       38.48       41.38     73.52 o 
 -12  17   1        2.15       16.76     71.40 o 
 -11  17   1      314.84      427.33     78.15 o 
 -10  17   1     2419.96     2643.95    239.14 o 
  -9  17   1       66.20       16.04     51.97 o 
  -8  17   1      374.21      366.80     60.58 o 
  -7  17   1     2511.05     2301.13    431.51 o 
  -6  17   1     7892.65     8738.35    255.85 o 
  -5  17   1      217.35      264.66     60.49 o 
  -4  17   1       18.22        0.00     68.96 o 
  -3  17   1        5.26        0.00     67.52 o 
  -2  17   1        7.02        0.00     67.33 o 
  -1  17   1     1042.60     1171.40    237.84 o 
   0  17   1      668.24      678.29     97.12 o 
 -15  18   1      978.07     1211.64    138.34 o 
 -14  18   1      895.29     1026.03    103.71 o 
 -13  18   1        3.18       20.82     88.32 o 
 -12  18   1       84.15       68.70    110.14 o 
 -11  18   1       24.31        0.00     49.93 o 
 -10  18   1      246.95      228.61     75.91 o 
  -9  18   1      333.25      272.91     77.73 o 
  -8  18   1      606.22      428.47     81.26 o 
  -7  18   1     2091.05     2106.21    155.95 o 
  -6  18   1     2439.54     2600.29    278.27 o 
  -5  18   1        0.90        0.00     71.05 o 
  -4  18   1      939.16     1039.66    102.27 o 
  -3  18   1      514.10      368.78     83.83 o 
  -2  18   1     1712.21     1763.68    227.19 o 
  -1  18   1     2838.83     2704.08    405.97 o 
 -13  19   1        0.91        0.00     72.05 o 
 -12  19   1      132.06       94.95     77.07 o 
 -11  19   1        6.97       15.66     98.43 o 
 -10  19   1     1174.09     1257.13    159.62 o 
  -9  19   1      137.51       90.02     61.60 o 
  -8  19   1      229.03      216.81     88.86 o 
  -7  19   1        1.73        0.00     56.51 o 
  -6  19   1     1322.63     1234.68    267.10 o 
  -5  19   1       69.61       19.92     76.18 o 
  -4  19   1     1020.87     1085.55    106.61 o 
 -10  20   1      265.62      236.24     67.56 o 
  -9  20   1       98.48      120.12     74.78 o 
  -8  20   1      247.61      216.77     96.74 o 
   7 -20   2      364.12      352.51     67.95 o 
   8 -20   2      136.06       65.15     62.51 o 
   9 -20   2      332.87      310.81     67.72 o 
   3 -19   2       11.81      110.67     94.71 o 
   4 -19   2      413.70      325.61    100.56 o 
   5 -19   2      365.54      543.18     70.77 o 
   6 -19   2      712.80      802.05     76.05 o 
   7 -19   2      103.44       32.77     59.28 o 
   8 -19   2        2.21        0.00     56.64 o 
   9 -19   2      302.93      299.74     65.32 o 
  10 -19   2      414.01      591.56     71.81 o 
  11 -19   2      307.14      222.27     81.84 o 
  12 -19   2      104.98      103.91     79.33 o 
   0 -18   2      323.35      207.08     85.00 o 
   1 -18   2     1262.67     1212.69    111.22 o 
   2 -18   2       29.15       39.37     90.45 o 
   3 -18   2      301.58      304.98     77.85 o 
   4 -18   2      460.21      490.13     67.93 o 
   5 -18   2        3.62        0.00     55.76 o 
   6 -18   2      411.39      546.37     71.37 o 
   7 -18   2      164.71      262.08     62.71 o 
   8 -18   2      760.36      863.84    114.18 o 
   9 -18   2     2107.20     2419.98    207.65 o 
  10 -18   2     1337.99     1667.46     91.78 o 
  11 -18   2      500.12      477.30     86.17 o 
  12 -18   2      175.48      194.35     78.34 o 
  13 -18   2      116.04      126.99     76.57 o 
  -1 -17   2      124.32       82.96    103.75 o 
   0 -17   2      585.51      415.82     88.15 o 
   1 -17   2     1309.85      921.55    122.38 o 
   2 -17   2      984.10      915.40    111.20 o 
   3 -17   2      659.63      651.68     68.32 o 
   4 -17   2      794.68      660.76     69.03 o 
   5 -17   2     1319.93     1236.28     79.89 o 
   6 -17   2     1741.32     1774.81    108.90 o 
   7 -17   2      111.48       88.86     55.18 o 
   8 -17   2       58.67       40.89     54.24 o 
   9 -17   2     2412.03     2371.79    124.09 o 
  10 -17   2      889.40     1065.41     80.56 o 
  11 -17   2        2.87       34.24     71.25 o 
  12 -17   2       18.07       98.43     72.23 o 
  13 -17   2       52.02       38.83     72.44 o 
  14 -17   2        5.31        0.00     65.40 o 
  -3 -16   2      404.96      313.48     87.64 o 
  -2 -16   2     1094.79     1085.46    106.10 o 
  -1 -16   2        7.31        0.00     71.66 o 
   0 -16   2     1730.01     1547.26    141.53 o 
   1 -16   2     4338.00     4197.51    169.73 o 
   2 -16   2     1714.44     1754.64     84.45 o 
   3 -16   2     5098.99     5238.53    141.49 o 
   4 -16   2       12.84        0.00     48.21 o 
   5 -16   2      235.57      295.74     56.28 o 
   6 -16   2     1317.99     1388.07     78.97 o 
   7 -16   2     1827.86     1718.96    143.88 o 
   8 -16   2      626.59      861.64    120.07 o 
   9 -16   2      223.48      145.48     52.83 o 
  10 -16   2      457.53      438.12     59.71 o 
  11 -16   2       52.89       71.13     66.92 o 
  12 -16   2      247.39      227.73     73.23 o 
  13 -16   2      156.49       59.99     70.56 o 
  14 -16   2        0.94        0.00     70.04 o 
  15 -16   2       83.73       99.20     74.41 o 
  -4 -15   2      338.26      253.12     81.51 o 
  -3 -15   2      584.72      771.70     94.08 o 
  -2 -15   2     2890.31     2556.41    134.19 o 
  -1 -15   2       83.16       50.82     69.84 o 
   0 -15   2       16.95       28.96     61.97 o 
   1 -15   2      234.32      278.85     52.42 o 
   2 -15   2       25.88       27.45     45.41 o 
   3 -15   2     1086.51     1321.87     73.02 o 
   4 -15   2       14.37       39.90     45.21 o 
   5 -15   2     1407.16     1348.26     74.72 o 
   6 -15   2      947.97      979.01    114.37 o 
   7 -15   2       11.42        0.00     44.16 o 
   8 -15   2     3879.52     4138.19    270.19 o 
   9 -15   2      392.96      435.22     55.06 o 
  10 -15   2      340.33      317.12     53.95 o 
  11 -15   2     1066.47     1216.97    151.64 o 
  12 -15   2       39.83       83.76     68.64 o 
  13 -15   2      394.86      549.68    155.36 o 
  14 -15   2     1580.98     1632.96    137.81 o 
  15 -15   2      228.64      170.05     73.43 o 
  16 -15   2      494.80      343.38     81.55 o 
  -6 -14   2     2138.57     1823.36    121.66 o 
  -5 -14   2      148.84        0.00     72.81 o 
  -4 -14   2      253.02       93.04     73.01 o 
  -3 -14   2      437.26      403.24     79.77 o 
  -2 -14   2      766.92     1000.83     92.97 o 
  -1 -14   2     5605.89     5784.72    186.73 o 
   0 -14   2     3544.70     3623.79    108.58 o 
   1 -14   2      454.25      439.29     51.87 o 
   2 -14   2       30.19       67.45     42.38 o 
   3 -14   2      872.04      923.54     61.50 o 
   4 -14   2     1402.95     1642.78     81.20 o 
   5 -14   2     1675.64     1858.55     86.15 o 
   6 -14   2      453.34      461.51     51.99 o 
   7 -14   2      391.03      424.44     51.27 o 
   8 -14   2     1112.65      940.61     75.48 o 
   9 -14   2     2106.35     2184.11     85.64 o 
  10 -14   2      128.29       71.29     66.47 o 
  11 -14   2      309.68      337.73    102.69 o 
  12 -14   2      355.94      139.58     65.51 o 
  13 -14   2     2154.21     2469.64    193.67 o 
  14 -14   2     2402.29     2404.01    223.47 o 
  15 -14   2      289.67      251.93     74.52 o 
  16 -14   2        0.04        0.00     67.85 o 
  -7 -13   2       22.97       36.31     69.99 o 
  -6 -13   2       57.12       21.50     67.27 o 
  -5 -13   2      389.26      355.93     98.97 o 
  -4 -13   2        0.13        0.00     62.61 o 
  -3 -13   2      421.29      521.37     79.01 o 
  -2 -13   2       82.46       47.89     77.68 o 
  -1 -13   2     2130.72     1972.06     79.96 o 
   0 -13   2       14.47       52.80     40.35 o 
   1 -13   2     1176.68     1109.92     64.32 o 
   2 -13   2        5.29        0.00     42.59 o 
   3 -13   2     1207.14     1880.64    136.21 o 
   4 -13   2       17.98        0.00     45.29 o 
   5 -13   2     4426.29     4340.99    115.37 o 
   6 -13   2     1106.72     1250.30     66.48 o 
   7 -13   2     2152.88     2212.67     81.58 o 
   8 -13   2      198.05      221.20     44.22 o 
   9 -13   2     2559.34     2787.56    135.81 o 
  10 -13   2       30.76        0.00     51.56 o 
  11 -13   2      692.49      673.43     87.26 o 
  12 -13   2        2.98        9.85     57.88 o 
  13 -13   2      118.17       91.97     62.39 o 
  14 -13   2        0.75        0.00     95.77 o 
  15 -13   2       45.94        0.00     63.17 o 
  16 -13   2       13.34       50.43     67.29 o 
  -8 -12   2      196.53      150.03     73.43 o 
  -7 -12   2     2693.15     2479.02    127.06 o 
  -6 -12   2       99.03       30.62     62.12 o 
  -5 -12   2       77.55       47.80     62.26 o 
  -4 -12   2       25.83      142.48     89.39 o 
  -3 -12   2       11.19       24.71     56.49 o 
  -2 -12   2    11297.41    11393.79    237.20 o 
  -1 -12   2      343.92      371.68     45.34 o 
   0 -12   2     2861.74     2878.91     89.19 o 
   1 -12   2     1573.40     1533.69     87.10 o 
   2 -12   2     1573.64     1672.69     95.53 o 
   3 -12   2      861.56      768.78     50.23 o 
   4 -12   2      128.50      148.19     37.41 o 
   5 -12   2      761.06     1063.08    108.54 o 
   6 -12   2     1603.45     1624.07     70.00 o 
   7 -12   2     4692.43     4778.04    186.10 o 
   8 -12   2      379.88      340.94     50.76 o 
   9 -12   2      765.18      721.59     75.52 o 
  10 -12   2     2757.25     2565.50    145.26 o 
  11 -12   2     1374.66     1298.07    163.88 o 
  12 -12   2     1271.19     1329.86    132.49 o 
  13 -12   2      141.69       71.29     59.25 o 
  14 -12   2      113.14       98.14     73.43 o 
  15 -12   2     1113.09      989.74     88.98 o 
  16 -12   2        1.31        0.00     61.40 o 
  17 -12   2      143.57       96.14    100.56 o 
  -9 -11   2      232.81      148.98     95.77 o 
  -8 -11   2     2417.14     2140.10    119.80 o 
  -7 -11   2      312.49      246.23     67.19 o 
  -6 -11   2     2075.27     2060.15    110.88 o 
  -5 -11   2       35.98       48.31     55.70 o 
  -4 -11   2      435.64      355.84     63.41 o 
  -3 -11   2     5742.07     5613.35    237.30 o 
  -2 -11   2     7321.49     7466.19    165.94 o 
  -1 -11   2      122.25      137.60     36.50 o 
   0 -11   2     1132.22     1070.66     58.72 o 
   1 -11   2     2206.59     2026.61     71.02 o 
   2 -11   2      170.05      157.17     34.14 o 
   3 -11   2      811.91      957.50     54.04 o 
   4 -11   2       10.95       22.21     31.18 o 
   5 -11   2      462.64      493.17     42.03 o 
   6 -11   2       70.15       57.05     32.16 o 
   7 -11   2      907.00      709.85     47.09 o 
   8 -11   2     1857.60     1778.13     68.49 o 
   9 -11   2       36.35        0.00     32.49 o 
  10 -11   2       28.00        0.00     35.31 o 
  11 -11   2       55.97       55.67     89.39 o 
  12 -11   2      277.81      258.13     59.41 o 
  13 -11   2      982.57      964.94     80.03 o 
  14 -11   2      794.61      775.06     77.45 o 
  15 -11   2      282.29      328.30     69.54 o 
  16 -11   2        3.47        0.00     61.84 o 
  17 -11   2      531.73      469.38    126.63 o 
 -10 -10   2       10.30       78.23     52.56 o 
  -9 -10   2      222.18      322.63     71.83 o 
  -8 -10   2     2680.59     2625.05     96.80 o 
  -7 -10   2      840.47      781.98     60.31 o 
  -6 -10   2       20.86        0.00     34.36 o 
  -5 -10   2      703.97      836.41     58.72 o 
  -4 -10   2      118.26      140.09     34.15 o 
  -3 -10   2     1888.81     1889.27     59.24 o 
  -2 -10   2      584.49      692.57     41.11 o 
  -1 -10   2     1775.53     1762.49     52.22 o 
   0 -10   2     1778.48     1954.67     82.23 o 
   1 -10   2      144.76      256.68     33.86 o 
   2 -10   2     1889.34     1991.02     66.94 o 
   3 -10   2     9623.65     9761.71    197.86 o 
   4 -10   2     1360.61     1531.22     59.89 o 
   5 -10   2      989.74     1153.33     54.23 o 
   6 -10   2      160.23      129.42     36.02 o 
   7 -10   2      191.41      183.10     34.14 o 
   8 -10   2      231.76      243.67     36.58 o 
   9 -10   2       95.51       58.98     33.18 o 
  10 -10   2     7620.99     7147.70    313.56 o 
  11 -10   2     2263.12     2197.19     98.18 o 
  12 -10   2      103.90       54.03     43.45 o 
  13 -10   2      398.87      365.73     48.45 o 
  14 -10   2       95.03        0.00     56.07 o 
  15 -10   2       16.79        0.00     59.30 o 
  16 -10   2      113.88        0.00     65.30 o 
  17 -10   2       80.12       88.61    130.89 o 
 -11  -9   2       37.46      138.70     58.63 o 
 -10  -9   2      608.45      484.01     68.48 o 
  -9  -9   2      473.75      353.72     60.15 o 
  -8  -9   2      160.61      219.06     44.73 o 
  -7  -9   2      102.43       64.31     38.01 o 
  -6  -9   2       55.47       92.21     34.38 o 
  -5  -9   2        5.38        0.00     36.38 o 
  -4  -9   2      499.78      658.98     40.63 o 
  -3  -9   2     3650.43     3567.22     81.10 o 
  -2  -9   2       61.04       65.29     21.34 o 
  -1  -9   2        1.89        0.00     17.22 o 
   0  -9   2      687.17      581.69     29.15 o 
   1  -9   2      941.28     1127.82     68.18 o 
   2  -9   2      552.23      554.69     35.93 o 
   3  -9   2      109.94      168.72     31.24 o 
   4  -9   2       25.97       68.17     25.65 o 
   5  -9   2     5625.72     6061.19    131.79 o 
   6  -9   2     5795.58     5889.76    160.72 o 
   7  -9   2      498.89      471.66     29.29 o 
   8  -9   2     1818.10     1793.56     78.96 o 
   9  -9   2      380.08      372.74     40.79 o 
  10  -9   2     4810.51     4544.42     95.38 o 
  11  -9   2     1749.22     1728.93     68.42 o 
  12  -9   2      364.35      256.86     44.51 o 
  13  -9   2       11.38        0.00     41.99 o 
  14  -9   2      834.04      991.00     67.10 o 
  15  -9   2      292.15      195.23     53.36 o 
  16  -9   2      786.84      733.53     67.20 o 
  17  -9   2        1.51        0.00     92.58 o 
 -11  -8   2       61.42      129.83     77.68 o 
 -10  -8   2      191.48      247.22     58.33 o 
  -9  -8   2     1114.13     1042.36     68.95 o 
  -8  -8   2     1152.39     1287.09     69.60 o 
  -7  -8   2      959.87      891.78     57.52 o 
  -6  -8   2      721.33      740.74     48.27 o 
  -5  -8   2       60.28      147.42     33.60 o 
  -4  -8   2     8246.80     8308.58    150.54 o 
  -3  -8   2     4175.40     4448.50     91.29 o 
  -2  -8   2      429.84      568.14     30.95 o 
  -1  -8   2     7588.70     7984.72    140.50 o 
   0  -8   2       94.60      181.96     22.58 o 
   1  -8   2    27823.09    28095.01    510.60 o 
   2  -8   2    45837.54    47695.40    852.02 o 
   3  -8   2       48.17       21.09     21.55 o 
   4  -8   2      645.19      648.57     40.23 o 
   5  -8   2    19352.19    18199.69    338.43 o 
   6  -8   2      814.14      635.82     60.36 o 
   7  -8   2     1451.10     1348.34     42.75 o 
   8  -8   2        0.56        0.00     19.05 o 
   9  -8   2      189.30      149.39     24.89 o 
  10  -8   2     4586.08     4334.31     91.62 o 
  11  -8   2       31.45        0.00     34.01 o 
  12  -8   2      212.85      142.45     42.53 o 
  13  -8   2       29.73       18.47     41.77 o 
  14  -8   2       31.06        0.00     43.24 o 
  15  -8   2      961.04      961.19    114.44 o 
  16  -8   2      190.83      192.47     68.36 o 
  17  -8   2       56.33        0.00     66.35 o 
 -12  -7   2     2635.24     2310.91    119.18 o 
 -11  -7   2       86.31       57.75     54.66 o 
 -10  -7   2      110.24      141.06     59.59 o 
  -9  -7   2        4.88       41.42     36.99 o 
  -8  -7   2      116.77      194.20     38.82 o 
  -7  -7   2     1290.50     1328.17     64.59 o 
  -6  -7   2        7.67       32.02     22.28 o 
  -5  -7   2     1615.84     1678.47     52.62 o 
  -4  -7   2     4802.44     4850.48    115.08 o 
  -3  -7   2    11887.68    12429.09    242.27 o 
  -2  -7   2     4929.63     5622.30    104.37 o 
  -1  -7   2     4495.11     4188.16     81.25 o 
   0  -7   2    10563.26    10185.28    169.79 o 
   1  -7   2    16823.49    17089.82    330.15 o 
   2  -7   2     1777.19     1704.17     53.48 o 
   3  -7   2    18376.66    18371.51    338.96 o 
   4  -7   2    11395.88    12403.32    235.06 o 
   5  -7   2     1489.10     1634.91     77.15 o 
   6  -7   2       26.70       22.01     16.40 o 
   7  -7   2     2993.80     2812.43     71.91 o 
   8  -7   2       37.50        5.93     20.79 o 
   9  -7   2      116.82       79.36     24.15 o 
  10  -7   2     1120.01     1135.89     56.83 o 
  11  -7   2      302.64      218.04     39.44 o 
  12  -7   2     3778.89     3805.24    105.82 o 
  13  -7   2       25.31       27.28     68.31 o 
  14  -7   2      105.24      131.40     60.60 o 
  15  -7   2      274.35      197.39     66.17 o 
  16  -7   2      247.90      234.07     72.80 o 
  17  -7   2     1268.51     1507.97    172.92 o 
 -13  -6   2      196.83       49.82     60.57 o 
 -12  -6   2     3495.27     3217.22    136.56 o 
 -11  -6   2       84.23       46.46     52.61 o 
 -10  -6   2     3360.45     3250.61    126.41 o 
  -9  -6   2        4.24        0.51     33.50 o 
  -8  -6   2       13.35       23.52     31.69 o 
  -7  -6   2      732.45      831.76     50.46 o 
  -6  -6   2     2084.54     2091.07     57.89 o 
  -5  -6   2       65.61      146.41     21.92 o 
  -4  -6   2     7124.31     7315.10    130.98 o 
  -3  -6   2     5895.69     6488.87    116.77 o 
  -2  -6   2       27.76       35.88     18.78 o 
  -1  -6   2      282.24      319.08     21.65 o 
   0  -6   2    24231.52    26239.64    411.85 o 
   1  -6   2       13.19       71.65     18.98 o 
   2  -6   2      177.27      245.74     22.25 o 
   3  -6   2     9729.63     9080.63    187.44 o 
   4  -6   2      371.33      335.32     19.35 o 
   5  -6   2      136.84      236.95     19.24 o 
   6  -6   2      205.57      205.54     20.26 o 
   7  -6   2     1138.07      868.40     35.79 o 
   8  -6   2     2766.88     2603.90    118.11 o 
   9  -6   2     2617.63     2286.41     59.26 o 
  10  -6   2       17.17        0.00     40.44 o 
  11  -6   2     1488.79     1294.79     62.23 o 
  12  -6   2     2913.06     2665.67     86.93 o 
  13  -6   2      670.48      716.35     81.31 o 
  14  -6   2     1999.66     2055.15    149.31 o 
  15  -6   2      516.41      405.24     98.43 o 
  16  -6   2      510.23      523.96     82.84 o 
 -13  -5   2       56.56       16.98     56.30 o 
 -12  -5   2      502.09      487.27    129.29 o 
 -11  -5   2     1118.26     1103.70     86.13 o 
 -10  -5   2      211.02      174.52     71.30 o 
  -9  -5   2     2070.41     1846.30     73.09 o 
  -8  -5   2     2553.16     2523.98     80.07 o 
  -7  -5   2     1424.96     1243.10     45.69 o 
  -6  -5   2     1831.91     1984.44     54.15 o 
  -5  -5   2     4763.03     4873.77    107.95 o 
  -4  -5   2     2731.84     2993.49     64.74 o 
  -3  -5   2      797.60      882.15     33.52 o 
  -2  -5   2       11.63       78.40     14.59 o 
  -1  -5   2     3223.67     3114.75     70.55 o 
   0  -5   2    33178.83    36790.25    629.90 o 
   1  -5   2    12365.99    13377.11    248.36 o 
   2  -5   2     3842.00     3041.95     68.65 o 
   3  -5   2     1102.73     1373.42     57.78 o 
   4  -5   2     3741.65     3424.60    123.28 o 
   5  -5   2      854.42      578.89     37.32 o 
   6  -5   2     3676.51     3695.54    109.82 o 
   7  -5   2       23.18       70.99     18.93 o 
   8  -5   2      499.41      613.31     34.55 o 
   9  -5   2     6031.39     5466.96    105.25 o 
  10  -5   2      314.51      178.45     58.37 o 
  11  -5   2      140.21        0.00     63.83 o 
  12  -5   2      717.57      744.03     53.65 o 
  13  -5   2       63.41        0.00     39.30 o 
  14  -5   2      611.38      657.60     75.90 o 
  15  -5   2       60.16        0.00     63.48 o 
  16  -5   2      562.62      635.48     86.29 o 
 -14  -4   2      110.38      145.17     63.95 o 
 -13  -4   2      190.16      202.46     62.07 o 
 -12  -4   2     1466.27     1307.00     92.47 o 
 -11  -4   2       69.96      119.52     98.97 o 
 -10  -4   2       72.99       90.10     46.63 o 
  -9  -4   2     2335.80     2258.68     76.66 o 
  -8  -4   2      751.88      722.17     35.85 o 
  -7  -4   2     5049.57     5175.62    100.60 o 
  -6  -4   2      865.38      845.86     42.58 o 
  -5  -4   2     8834.25     8650.05    171.03 o 
  -4  -4   2     2076.42     2187.18     50.91 o 
  -3  -4   2      164.48      218.87     17.89 o 
  -2  -4   2      835.49     1026.13     31.30 o 
  -1  -4   2      424.20      329.85     18.24 o 
   0  -4   2    96396.27   101671.51   1790.02 o 
   1  -4   2     2256.08     2301.35     54.38 o 
   2  -4   2      137.92      124.43     16.07 o 
   3  -4   2    14804.12    14419.44    411.02 o 
   4  -4   2     1541.98     1288.12     72.80 o 
   5  -4   2    13359.53    11560.27    278.63 o 
   6  -4   2     2330.74     2185.88     76.76 o 
   7  -4   2        2.84        0.00     17.19 o 
   8  -4   2     5347.04     4701.61    133.32 o 
   9  -4   2     3536.48     3460.15     75.42 o 
  10  -4   2     2154.81     1970.32     68.55 o 
  11  -4   2      579.35      550.99     48.21 o 
  12  -4   2       85.85       23.90     35.07 o 
  13  -4   2       34.15       68.92     55.12 o 
  14  -4   2      392.50      382.43     69.87 o 
  15  -4   2      161.38       90.26     69.12 o 
  16  -4   2      207.57      160.66     73.64 o 
 -15  -3   2        5.84        0.00     77.15 o 
 -14  -3   2      920.81     1070.26    110.14 o 
 -13  -3   2       55.55       74.15     56.30 o 
 -12  -3   2       42.27        0.00     48.94 o 
 -11  -3   2      628.73      705.31     66.56 o 
 -10  -3   2       96.12       62.57     43.22 o 
  -9  -3   2     1114.62     1208.17     46.75 o 
  -8  -3   2      331.90      309.21     26.54 o 
  -7  -3   2      621.46      603.84     32.07 o 
  -6  -3   2     9664.46     9466.63    161.46 o 
  -5  -3   2     6680.79     7247.13    144.62 o 
  -4  -3   2      101.80       78.47     15.13 o 
  -3  -3   2     5849.50     7893.90    138.24 o 
  -2  -3   2     6249.00     8166.02    134.22 o 
  -1  -3   2    46123.99    50184.44    773.16 o 
   0  -3   2    13636.73    13952.29    307.89 o 
   1  -3   2     7698.96     6943.01    130.39 o 
   2  -3   2       77.50       31.08     10.71 o 
   3  -3   2    18610.38    18559.11    471.98 o 
   4  -3   2    10603.45     9493.81    155.35 o 
   5  -3   2      256.80      347.69     20.99 o 
   6  -3   2     2027.32     2421.43     53.67 o 
   7  -3   2      881.75      852.44     47.00 o 
   8  -3   2     3901.36     3634.82    110.83 o 
   9  -3   2     1720.51     2116.11     57.52 o 
  10  -3   2      271.44      329.88     36.90 o 
  11  -3   2       86.88      138.42     34.72 o 
  12  -3   2       66.71       56.31     51.10 o 
  13  -3   2      322.58      234.75     62.56 o 
  14  -3   2       73.54        0.00     77.68 o 
  15  -3   2      172.03       44.85     67.19 o 
  16  -3   2      108.95      101.20     74.21 o 
 -15  -2   2      872.67      858.95    128.23 o 
 -14  -2   2        4.52        0.00     70.77 o 
 -13  -2   2      359.81      261.97     61.69 o 
 -12  -2   2      523.35      342.44     59.73 o 
 -11  -2   2      280.16      322.93     53.41 o 
 -10  -2   2     1016.20      911.19     49.48 o 
  -9  -2   2     2427.94     2350.95     61.85 o 
  -8  -2   2     5884.71     5619.87    106.75 o 
  -7  -2   2     5629.88     5891.85    108.06 o 
  -6  -2   2    28401.49    28851.43    454.36 o 
  -5  -2   2      706.55      854.38     35.63 o 
  -4  -2   2     4737.91     4863.11     86.25 o 
  -3  -2   2    21038.82    22150.56    346.69 o 
  -2  -2   2      596.91      353.63     22.67 o 
  -1  -2   2    13359.02    14933.51    234.24 o 
   0  -2   2      244.21      411.55     23.94 o 
   1  -2   2      597.11     1713.92     49.66 o 
   2  -2   2       28.58       53.98      9.51 o 
   3  -2   2     2886.93     2165.42     46.23 o 
   4  -2   2     2522.41     2097.24     45.13 o 
   5  -2   2     5889.88     6342.40    109.98 o 
   6  -2   2        0.07       41.80     15.49 o 
   7  -2   2        1.78       12.09     16.83 o 
   8  -2   2      141.99      160.02     22.10 o 
   9  -2   2    13071.12    13148.46    302.51 o 
  10  -2   2      844.70      768.76     44.75 o 
  11  -2   2     2367.00     2229.44    102.26 o 
  12  -2   2     2032.94     2098.16    105.48 o 
  13  -2   2     2238.53     2557.70    205.91 o 
  14  -2   2       52.53        0.00     95.77 o 
  15  -2   2       95.21       15.63     68.48 o 
 -16  -1   2     1172.20     1060.33     97.34 o 
 -15  -1   2     1999.80     2043.90    167.07 o 
 -14  -1   2        1.50        0.00     56.37 o 
 -13  -1   2     1625.53     2081.57    106.07 o 
 -12  -1   2     2381.38     2528.24    110.08 o 
 -11  -1   2      745.23      768.92     46.98 o 
 -10  -1   2     1252.79     1229.85     54.34 o 
  -9  -1   2     1039.46     1145.75     58.86 o 
  -8  -1   2     6537.68     5972.15    110.44 o 
  -7  -1   2     3242.53     3589.47     84.70 o 
  -6  -1   2       34.27      173.74     16.95 o 
  -5  -1   2     2724.09     2707.75     54.43 o 
  -4  -1   2      179.49      277.49     15.90 o 
  -3  -1   2      195.85      459.68     20.60 o 
  -2  -1   2     5371.56     8667.24    138.70 o 
  -1  -1   2    71312.70    70021.57   2159.14 o 
   0  -1   2     1769.51     3057.28    107.48 o 
   1  -1   2     4202.17     5979.30    114.04 o 
   2  -1   2     5800.92     4550.85     90.30 o 
   3  -1   2      918.69      639.69     24.02 o 
   4  -1   2    15776.02    13430.68    263.08 o 
   5  -1   2     2908.48     3455.35     67.68 o 
   6  -1   2       43.59       30.22     16.23 o 
   7  -1   2      108.70       40.11     32.10 o 
   8  -1   2     1290.98     1412.05     45.81 o 
   9  -1   2    12090.84    13668.79    271.20 o 
  10  -1   2      384.57      479.50     55.75 o 
  11  -1   2      675.56      758.17     68.77 o 
  12  -1   2      705.26      673.98    106.41 o 
  13  -1   2      865.05      824.15     82.68 o 
  14  -1   2      737.61      824.70     88.12 o 
  15  -1   2        0.79        0.00     67.11 o 
 -16   0   2      114.90       75.25     77.15 o 
 -15   0   2       93.37       15.59     63.19 o 
 -14   0   2     3524.03     3112.65    185.69 o 
 -13   0   2       61.80       54.56     52.26 o 
 -12   0   2     1391.25     1470.54     63.02 o 
 -11   0   2     2198.59     2240.94     73.40 o 
 -10   0   2     3258.33     3533.43     92.20 o 
  -9   0   2      166.59      217.52     30.29 o 
  -8   0   2      194.32      197.51     37.02 o 
  -7   0   2      190.44      474.56     29.45 o 
  -6   0   2     2757.61     2819.19     67.48 o 
  -5   0   2     5855.36     4716.29     96.92 o 
  -4   0   2      471.67      387.83     22.46 o 
  -3   0   2     8121.46     9288.68    170.55 o 
  -2   0   2     3652.96     2402.82     62.07 o 
   0   0   2    74311.55    58163.97   1308.51 o 
   1   0   2     1250.64     1048.58     29.43 o 
   2   0   2     3206.53     4492.29     91.09 o 
   3   0   2     4235.01     4796.99     99.34 o 
   4   0   2     9528.83     9271.81    180.13 o 
   5   0   2       35.67       99.87     21.89 o 
   6   0   2    10636.37    10956.55    216.19 o 
   7   0   2      292.47      261.77     23.12 o 
   8   0   2      933.58      883.49     66.02 o 
   9   0   2      665.88      918.89     57.56 o 
  10   0   2      634.07      765.33     97.37 o 
  11   0   2       17.55        0.00     45.30 o 
  12   0   2      167.28      145.11     57.71 o 
  13   0   2      337.71      368.28    105.35 o 
  14   0   2     1066.28      955.52     94.05 o 
  15   0   2        9.12        0.00     64.70 o 
 -16   1   2      405.49      308.16     75.28 o 
 -15   1   2      294.15      258.05     66.56 o 
 -14   1   2       22.99        0.00     52.61 o 
 -13   1   2      127.05      181.44     48.79 o 
 -12   1   2      887.26      980.47     54.63 o 
 -11   1   2      182.89      338.68     53.99 o 
 -10   1   2      855.16     1107.30     51.23 o 
  -9   1   2      251.09      344.43     32.25 o 
  -8   1   2     4683.55     4256.97     97.10 o 
  -7   1   2     6608.29     6879.95    139.26 o 
  -6   1   2     3049.38     3844.85     83.98 o 
  -5   1   2    10492.56     8852.86    167.52 o 
  -4   1   2    32319.48    27974.51    498.28 o 
  -3   1   2    20909.34    21053.65    375.35 o 
  -2   1   2    46454.71    48416.64   1120.01 o 
   0   1   2      103.17       27.87      9.37 o 
   1   1   2     3852.48     5349.93    104.45 o 
   2   1   2     1389.69     1192.20     38.07 o 
   3   1   2     3325.77     4360.53     93.64 o 
   4   1   2     6060.00     6694.93    136.59 o 
   5   1   2     1709.10     1834.56     62.45 o 
   6   1   2     7405.51     6814.32    182.05 o 
   7   1   2       80.29      119.61     28.86 o 
   8   1   2     8367.42     8447.96    181.54 o 
   9   1   2       67.66       44.91     33.17 o 
  10   1   2     1485.39     1580.65    143.66 o 
  11   1   2      778.56      863.93     74.64 o 
  12   1   2      166.07      235.74     69.17 o 
  13   1   2     1172.86     1097.39     93.79 o 
  14   1   2        7.70        0.00     62.80 o 
 -17   2   2     1283.29     1414.26    141.53 o 
 -16   2   2     1203.81     1465.55    133.55 o 
 -15   2   2      385.56      295.09     69.12 o 
 -14   2   2       79.71      208.49     58.63 o 
 -13   2   2     1255.61     1236.85     62.31 o 
 -12   2   2      591.80      746.79     49.08 o 
 -11   2   2     4119.51     4362.41    107.69 o 
 -10   2   2     7937.48     8097.45    168.53 o 
  -9   2   2     1724.37     2246.22     73.53 o 
  -8   2   2     3301.76     3337.34     80.40 o 
  -7   2   2    19429.52    18320.66    337.30 o 
  -6   2   2     3087.39     3342.15     75.06 o 
  -5   2   2    70232.84    75475.84   1329.62 o 
  -4   2   2     9273.47     7358.94    287.35 o 
  -3   2   2    28505.73    21975.09    391.35 o 
  -2   2   2      700.62      812.09     20.28 o 
  -1   2   2    39668.69    46468.81    828.25 o 
   0   2   2      249.87       59.76     12.19 o 
   1   2   2    14692.56    19074.30    347.64 o 
   2   2   2     3309.02     3468.63    103.70 o 
   3   2   2       26.23       24.07     17.56 o 
   4   2   2      937.45      766.03     40.09 o 
   5   2   2      157.06      377.04     47.08 o 
   6   2   2      233.90      291.19     40.79 o 
   7   2   2     1773.06     2319.59     75.61 o 
   8   2   2     3159.16     3330.92    129.21 o 
   9   2   2        4.59       20.43     34.99 o 
  10   2   2       27.17       40.10     47.39 o 
  11   2   2      339.01      400.32     64.93 o 
  12   2   2     4024.51     3983.27    224.53 o 
  13   2   2     3873.37     4032.01    158.58 o 
  14   2   2      125.81        0.00     65.06 o 
 -17   3   2      157.77       26.48     71.06 o 
 -16   3   2      263.88      273.87     72.47 o 
 -15   3   2       80.49        0.00     56.81 o 
 -14   3   2        4.79       12.28     39.36 o 
 -13   3   2     2181.69     2290.03    124.41 o 
 -12   3   2     1170.50     1168.42     58.18 o 
 -11   3   2     2157.53     2439.27     75.83 o 
 -10   3   2    10861.49    10412.28    218.55 o 
  -9   3   2     6649.62     6869.46    143.63 o 
  -8   3   2     1430.42     1520.83     49.95 o 
  -7   3   2      337.99      265.30     31.43 o 
  -6   3   2     2749.42     3228.67     72.46 o 
  -5   3   2      806.59     1151.33     40.87 o 
  -4   3   2     1991.25     2304.96     52.38 o 
  -3   3   2     2022.49     1950.76     38.53 o 
  -2   3   2       11.37      177.46     11.80 o 
  -1   3   2       49.00       66.57     10.75 o 
   0   3   2     1176.84     1598.08     43.72 o 
   1   3   2      303.21      684.51     41.45 o 
   2   3   2      485.57      569.94     34.23 o 
   3   3   2       60.68       73.95     19.78 o 
   4   3   2    16890.50    16178.94    306.65 o 
   5   3   2      480.42      626.86     37.56 o 
   6   3   2     3711.91     3466.78     92.62 o 
   7   3   2     3264.85     3333.23     94.12 o 
   8   3   2     5221.92     5270.02    130.40 o 
   9   3   2       16.45        0.00     35.62 o 
  10   3   2     2944.84     2886.65    122.26 o 
  11   3   2      589.17      622.30     73.13 o 
  12   3   2      155.30      168.61     63.42 o 
  13   3   2     1340.59     1104.40    112.27 o 
 -17   4   2       77.74      115.11     71.50 o 
 -16   4   2     1436.83     1472.44    102.36 o 
 -15   4   2        2.74        1.93     42.38 o 
 -14   4   2     1357.67     1442.55     91.65 o 
 -13   4   2       37.18        6.06     36.11 o 
 -12   4   2      613.89      588.70     45.41 o 
 -11   4   2      642.96      667.87     44.01 o 
 -10   4   2     4731.31     4764.78    110.65 o 
  -9   4   2       96.15      107.63     26.15 o 
  -8   4   2      208.61      278.47     26.86 o 
  -7   4   2    15014.56    13739.27    309.55 o 
  -6   4   2    20734.65    20547.20    457.92 o 
  -5   4   2        0.98       77.14     22.20 o 
  -4   4   2     1614.60     2288.16     76.34 o 
  -3   4   2     4152.96     5238.68    101.35 o 
  -2   4   2      282.85      463.93     24.73 o 
  -1   4   2     6414.25     8998.55    172.75 o 
   0   4   2      868.06     1057.83     38.07 o 
   1   4   2     7163.59     6750.02    136.25 o 
   2   4   2      471.98      462.38     31.98 o 
   3   4   2      351.33      347.85     28.21 o 
   4   4   2      302.35      328.95     31.05 o 
   5   4   2     1301.60     1330.07     57.68 o 
   6   4   2     3324.15     3644.34     97.64 o 
   7   4   2     3483.93     3554.98    100.04 o 
   8   4   2       73.17      102.39     37.45 o 
   9   4   2      174.07      181.38     51.90 o 
  10   4   2      248.04      303.64     62.75 o 
  11   4   2      188.49       93.64     57.94 o 
  12   4   2      108.29        0.00     59.97 o 
  13   4   2        0.10        0.00     60.94 o 
 -18   5   2        4.24        0.00     89.39 o 
 -17   5   2      501.99      546.34     86.73 o 
 -16   5   2      669.86      792.29     62.07 o 
 -15   5   2       57.48       11.67     43.48 o 
 -14   5   2     1493.17     1259.66     66.40 o 
 -13   5   2      610.08      604.07     49.28 o 
 -12   5   2       21.26        0.00     32.75 o 
 -11   5   2      656.39      653.83     44.18 o 
 -10   5   2      363.61      385.96     51.24 o 
  -9   5   2       74.25      121.94     25.51 o 
  -8   5   2     1692.55     1529.88     50.36 o 
  -7   5   2     7858.70     6120.37    128.79 o 
  -6   5   2     3762.27     3393.83     76.36 o 
  -5   5   2     2509.34     2098.99     47.15 o 
  -4   5   2     1079.07      750.11     25.61 o 
  -3   5   2        1.37       19.06     12.49 o 
  -2   5   2     1023.81     1255.18     35.48 o 
  -1   5   2    29150.07    29704.00    463.74 o 
   0   5   2    13064.98    12959.98    244.88 o 
   1   5   2    10998.35    11149.42    215.24 o 
   2   5   2      122.38      194.85     24.44 o 
   3   5   2     4839.55     5588.14    124.44 o 
   4   5   2      834.39     1056.32     52.81 o 
   5   5   2     1063.13      918.03     58.27 o 
   6   5   2     1061.41     1355.98     63.30 o 
   7   5   2     3601.14     3390.78     99.87 o 
   8   5   2      593.65      611.17     50.93 o 
   9   5   2      201.98      261.95     45.87 o 
  10   5   2      233.90      184.86     65.44 o 
  11   5   2     2086.21     2124.28    114.75 o 
  12   5   2     1117.45      909.11     91.40 o 
 -18   6   2        3.93        0.00    118.65 o 
 -17   6   2      321.00      341.61     88.29 o 
 -16   6   2      923.36      972.47     65.63 o 
 -15   6   2     1701.51     1887.09     78.91 o 
 -14   6   2      689.93      698.72     54.41 o 
 -13   6   2      679.01      664.61     50.57 o 
 -12   6   2       11.67        6.70     31.96 o 
 -11   6   2       16.71        0.00     27.93 o 
 -10   6   2     8781.02     7364.49    154.31 o 
  -9   6   2     3662.41     3320.51     82.91 o 
  -8   6   2    18977.32    18718.35    497.60 o 
  -7   6   2     3535.07     2946.47     60.57 o 
  -6   6   2     2708.51     3582.61     74.29 o 
  -5   6   2      286.89      329.40     19.39 o 
  -4   6   2    13240.73    12966.09    208.85 o 
  -3   6   2      171.00      449.88     22.24 o 
  -2   6   2     2370.68     3385.66     65.61 o 
  -1   6   2      945.84     1011.37     32.72 o 
   0   6   2     2686.95     2580.43     55.58 o 
   1   6   2     5171.06     5455.92    119.44 o 
   2   6   2     8152.14     7750.59    161.82 o 
   3   6   2     7255.21     7700.46    163.31 o 
   4   6   2     1369.85     1227.89     57.84 o 
   5   6   2     2017.98     1812.23     70.58 o 
   6   6   2     2147.21     2516.51     85.23 o 
   7   6   2      172.07      250.88     41.50 o 
   8   6   2      188.63      182.07     42.76 o 
   9   6   2      298.88      304.18     71.44 o 
  10   6   2      108.15       92.58     78.75 o 
  11   6   2     2701.59     2451.41    123.78 o 
 -18   7   2      110.99      148.35    163.88 o 
 -17   7   2      122.33       89.21     58.23 o 
 -16   7   2      282.15      319.47     54.43 o 
 -15   7   2      558.91      520.39     54.77 o 
 -14   7   2       46.76        0.00     38.41 o 
 -13   7   2     1794.26     1672.94     68.32 o 
 -12   7   2     3515.56     3299.08     91.71 o 
 -11   7   2     3156.03     2894.53     81.48 o 
 -10   7   2     6084.32     5403.36    120.99 o 
  -9   7   2     3173.12     2832.50     75.51 o 
  -8   7   2     1046.75      859.53     40.98 o 
  -7   7   2        2.68        0.00     15.67 o 
  -6   7   2     1254.82     1411.70     53.57 o 
  -5   7   2     5751.04     5362.64     95.48 o 
  -4   7   2     3363.12     3838.25     86.58 o 
  -3   7   2     3018.73     2843.46     70.31 o 
  -2   7   2    10707.02     8916.48    150.65 o 
  -1   7   2      175.59      243.38     20.23 o 
   0   7   2     1692.70     1633.18     44.66 o 
   1   7   2     5846.77     6276.12    136.19 o 
   2   7   2      103.77      101.21     26.69 o 
   3   7   2     3618.93     3974.43    103.00 o 
   4   7   2       21.64       32.50     29.28 o 
   5   7   2      764.72      738.06     50.77 o 
   6   7   2      292.24      382.19     44.61 o 
   7   7   2      339.33      383.24     73.02 o 
   8   7   2      134.87       76.04     43.17 o 
   9   7   2      342.47      444.29     66.59 o 
  10   7   2       51.32        7.29     64.38 o 
  11   7   2     2757.64     2565.95    128.28 o 
 -18   8   2        1.69        0.00     60.54 o 
 -17   8   2        8.25        0.00     86.08 o 
 -16   8   2       98.78        5.52     51.62 o 
 -15   8   2      623.63      606.83     79.57 o 
 -14   8   2       71.33       53.55     41.22 o 
 -13   8   2     2728.12     2707.62    181.24 o 
 -12   8   2     3352.01     3426.59     94.16 o 
 -11   8   2     3501.51     3492.94    181.70 o 
 -10   8   2       51.09        0.00     25.21 o 
  -9   8   2     6036.12     5452.48    101.75 o 
  -8   8   2      900.34     1071.24     49.05 o 
  -7   8   2     3425.21     3092.01     77.98 o 
  -6   8   2     4021.81     3574.41     84.77 o 
  -5   8   2       90.15       41.30     25.63 o 
  -4   8   2     6572.49     6303.76    168.75 o 
  -3   8   2      131.61      113.94     16.41 o 
  -1   8   2     1047.10     1403.37     42.43 o 
   0   8   2     3501.29     3674.17     76.16 o 
   1   8   2     2741.21     2512.60     75.07 o 
   2   8   2     1001.97     1071.42     55.60 o 
   3   8   2     2622.59     2574.13     82.70 o 
   4   8   2     6580.75     6706.51    155.22 o 
   5   8   2     8306.89     8175.80    184.16 o 
   6   8   2        8.86        9.74     42.10 o 
   7   8   2      362.41      528.88     53.44 o 
   8   8   2      403.82      423.66     54.04 o 
   9   8   2        7.71        0.00     60.66 o 
  10   8   2      356.85      332.70     68.77 o 
 -18   9   2      759.07      785.74    131.02 o 
 -17   9   2      607.57      413.88     59.74 o 
 -16   9   2      127.45      143.18     49.18 o 
 -15   9   2       59.77       23.56     44.46 o 
 -14   9   2       11.94        0.00     37.14 o 
 -13   9   2      118.24       53.11     36.90 o 
 -12   9   2      753.74      659.87     49.45 o 
 -11   9   2     1139.97      840.56     51.12 o 
 -10   9   2     1731.96     1706.52     63.28 o 
  -9   9   2     1442.83     1637.24     48.01 o 
  -8   9   2     2003.59     2045.71     64.50 o 
  -7   9   2    11732.09    11365.72    222.13 o 
  -6   9   2      343.07      506.06     46.29 o 
  -5   9   2     3882.72     3809.49     92.46 o 
  -4   9   2    12868.84    11890.16    230.82 o 
  -3   9   2     7838.03     8248.89    163.12 o 
  -2   9   2     6553.61     5530.43    106.00 o 
  -1   9   2     5354.26     5258.57    101.59 o 
   0   9   2     2702.86     2754.24     67.12 o 
   1   9   2     2495.08     2723.98     82.20 o 
   2   9   2      480.26      527.67     42.25 o 
   3   9   2    12187.81    12014.26    247.55 o 
   4   9   2      699.76      702.32     51.21 o 
   5   9   2      951.37      970.32     61.50 o 
   6   9   2     1763.01     1645.72     80.64 o 
   7   9   2      158.50      225.21     47.95 o 
   8   9   2      610.88      606.30     60.21 o 
   9   9   2      782.18      811.37     82.27 o 
 -18  10   2      834.99      867.57    144.54 o 
 -17  10   2       97.82        0.00     50.41 o 
 -16  10   2      245.40      156.03     49.53 o 
 -15  10   2       10.88        0.00     66.48 o 
 -14  10   2      197.24      183.79     43.26 o 
 -13  10   2      754.73      744.80     53.71 o 
 -12  10   2      521.23      403.74     46.55 o 
 -11  10   2     4561.16     4512.06    139.51 o 
 -10  10   2      203.18      168.97     24.66 o 
  -9  10   2     2507.42     2607.91     90.73 o 
  -8  10   2       36.88        0.00     17.81 o 
  -7  10   2     9954.70     9046.10    243.26 o 
  -6  10   2    14669.39    14008.75    270.60 o 
  -5  10   2     3613.03     4042.52    100.31 o 
  -4  10   2    13402.49    14110.07    272.39 o 
  -3  10   2     1831.15     1796.82     75.60 o 
  -2  10   2     1625.69     1619.43     67.07 o 
  -1  10   2      613.04      675.02     40.70 o 
   0  10   2     3221.78     3168.49     74.01 o 
   1  10   2     1701.18     1733.84     81.35 o 
   2  10   2     1489.76     1511.43     67.92 o 
   3  10   2       31.37       82.20     34.95 o 
   4  10   2      238.83      233.12     42.07 o 
   5  10   2      103.88      121.36     42.15 o 
   6  10   2      563.73      623.73     58.21 o 
   7  10   2     1183.94     1163.86     73.87 o 
   8  10   2       51.08       57.66     47.19 o 
 -18  11   2      187.51        0.00     68.03 o 
 -17  11   2       31.72        0.00     62.13 o 
 -16  11   2       70.89        0.00     92.05 o 
 -15  11   2      555.40      633.87     72.86 o 
 -14  11   2       46.17       49.43     52.86 o 
 -13  11   2      254.80      211.87     56.74 o 
 -12  11   2       80.88       22.10     48.06 o 
 -11  11   2     1050.74      861.96     88.32 o 
 -10  11   2     1067.91      996.46     54.74 o 
  -9  11   2    12480.60    12259.38    395.18 o 
  -8  11   2     3690.96     3482.88     95.18 o 
  -7  11   2      143.12      101.60     32.88 o 
  -6  11   2     2397.43     2375.69     75.36 o 
  -5  11   2      891.69      935.79     52.92 o 
  -4  11   2       60.68       11.41     36.44 o 
  -3  11   2       46.26       10.49     31.62 o 
  -2  11   2       26.15       26.49     32.35 o 
  -1  11   2     1581.86     1493.52     64.03 o 
   0  11   2     1114.69      977.37     76.29 o 
   1  11   2        6.46        0.00     46.29 o 
   2  11   2     1108.86     1017.07     83.33 o 
   3  11   2       35.42       28.64     34.27 o 
   4  11   2      617.69      567.28     53.60 o 
   5  11   2      623.39      666.67     75.38 o 
   6  11   2        2.24        0.00     42.17 o 
   7  11   2     1279.71     1477.06    114.54 o 
 -18  12   2     1109.69     1357.12    103.63 o 
 -17  12   2     1369.92     1069.00    100.56 o 
 -16  12   2       19.01        0.00     57.63 o 
 -15  12   2       85.10      115.17     61.06 o 
 -14  12   2     1284.65     1141.63    131.42 o 
 -13  12   2       38.94        0.00     52.67 o 
 -12  12   2      281.45      146.70     54.80 o 
 -11  12   2      107.58       15.53     46.76 o 
 -10  12   2      663.92      624.45     46.83 o 
  -9  12   2     1155.74     1225.44     60.76 o 
  -8  12   2     1060.04      893.70     63.67 o 
  -7  12   2     2147.78     1990.66     73.29 o 
  -6  12   2     2046.59     1909.49     76.15 o 
  -5  12   2     1160.72      973.11     76.36 o 
  -4  12   2     1467.46     1330.69     63.58 o 
  -3  12   2      104.87       60.06     36.23 o 
  -2  12   2     1139.93     1268.54     63.78 o 
  -1  12   2      450.02      604.45     65.71 o 
   0  12   2      850.36      843.99     77.27 o 
   1  12   2       61.84       76.58     55.64 o 
   2  12   2     1854.42     1828.50    107.37 o 
   3  12   2     1291.80     1313.05    101.75 o 
   4  12   2      700.55      856.04     88.32 o 
   5  12   2       62.54       88.13     69.54 o 
   6  12   2     3597.16     3499.05    156.81 o 
 -18  13   2      887.71     1015.21     96.06 o 
 -17  13   2      721.98      740.76    164.94 o 
 -16  13   2      370.66      319.19     73.88 o 
 -15  13   2      713.71      730.52     80.80 o 
 -14  13   2      338.41      381.38     67.48 o 
 -13  13   2      800.88      774.18     74.99 o 
 -12  13   2     2120.84     1916.78    232.51 o 
 -11  13   2      299.58      231.37     59.03 o 
 -10  13   2     1034.33      984.93     61.08 o 
  -9  13   2       95.19       88.19     38.70 o 
  -8  13   2        3.34       24.09     36.41 o 
  -7  13   2     3188.15     2981.12    129.28 o 
  -6  13   2      512.87      513.04     48.13 o 
  -5  13   2     1471.02     1606.30    135.15 o 
  -4  13   2      454.80      242.53     43.80 o 
  -3  13   2      279.94      336.08     45.74 o 
  -2  13   2     2512.79     2452.72    112.49 o 
  -1  13   2      385.76      423.85     65.63 o 
   0  13   2       19.05        0.00     54.51 o 
   1  13   2     2145.67     1989.00    112.71 o 
   2  13   2     3150.05     2906.89    133.63 o 
   3  13   2        3.08        0.00     65.16 o 
   4  13   2     1761.55     1482.63    112.65 o 
   5  13   2      180.07      147.65     76.71 o 
 -17  14   2        4.94        0.00     69.73 o 
 -16  14   2      145.06       67.46     69.41 o 
 -15  14   2      129.09      157.73     65.85 o 
 -14  14   2      112.74      181.56     66.17 o 
 -13  14   2      909.13      998.73     84.85 o 
 -12  14   2        0.39        0.00     53.54 o 
 -11  14   2        7.01        0.00     53.63 o 
 -10  14   2        1.11        0.00     43.96 o 
  -9  14   2      361.55      325.50     62.42 o 
  -8  14   2      132.95      205.02     48.74 o 
  -7  14   2      266.85      249.82     44.79 o 
  -6  14   2      354.48      295.85     58.17 o 
  -5  14   2     2981.63     2916.43    120.43 o 
  -4  14   2      556.76      656.80     56.61 o 
  -3  14   2     1157.31     1241.70     70.47 o 
  -2  14   2      411.10      450.28     71.83 o 
  -1  14   2      256.69      150.91     62.30 o 
   0  14   2       18.18        0.00     60.97 o 
   1  14   2      565.17      680.49     85.65 o 
   2  14   2      228.44       54.68     72.34 o 
   3  14   2        0.04        0.00     72.10 o 
   4  14   2      261.87      266.41     80.50 o 
 -17  15   2       24.87        0.00     69.63 o 
 -16  15   2       74.16       40.44     71.51 o 
 -15  15   2        2.96        0.00    116.52 o 
 -14  15   2     1938.42     2180.54    297.43 o 
 -13  15   2     2916.44     3169.18    366.06 o 
 -12  15   2     2694.53     2775.52    324.03 o 
 -11  15   2       64.26        0.00     42.30 o 
 -10  15   2      137.01      150.98     46.43 o 
  -9  15   2        2.61        0.00     56.86 o 
  -8  15   2      236.24      228.54     62.13 o 
  -7  15   2     2130.00     2267.86    185.69 o 
  -6  15   2      867.86      760.53     62.95 o 
  -5  15   2     3501.69     3322.29    175.57 o 
  -4  15   2        5.86        0.00     57.25 o 
  -3  15   2      441.84      405.43     71.28 o 
  -2  15   2      652.02      669.47     80.28 o 
  -1  15   2     1458.07     1588.03    108.64 o 
   0  15   2     2367.60     2412.90    178.78 o 
   1  15   2      562.28      571.51     88.68 o 
   2  15   2      474.92      453.32     88.20 o 
   3  15   2      118.44      154.93     82.57 o 
 -17  16   2       24.15       99.14     75.14 o 
 -16  16   2       69.80       94.75     74.61 o 
 -15  16   2      362.11      269.11     77.73 o 
 -14  16   2     4861.21     5080.62    606.03 o 
 -13  16   2     1376.96     1503.94    261.25 o 
 -12  16   2      614.16      605.71     87.79 o 
 -11  16   2      327.66      293.83     77.68 o 
 -10  16   2      966.06      962.55    225.60 o 
  -9  16   2       76.64      155.40    103.75 o 
  -8  16   2      136.52      138.60     62.89 o 
  -7  16   2      259.78      257.41     55.89 o 
  -6  16   2      268.99      288.61     56.45 o 
  -5  16   2     1018.94      987.84    142.14 o 
  -4  16   2      886.63      885.06    166.54 o 
  -3  16   2     1087.64     1057.21     93.07 o 
  -2  16   2      623.21      550.77    111.73 o 
  -1  16   2        7.89        0.00     69.63 o 
   0  16   2      534.40      524.33    136.21 o 
   1  16   2       22.11        0.00     76.73 o 
   2  16   2      776.96      542.35     96.63 o 
 -16  17   2      111.36       90.13     76.92 o 
 -15  17   2       20.26        0.00     71.81 o 
 -14  17   2      650.36      693.69     92.49 o 
 -13  17   2        2.12        0.00     92.58 o 
 -12  17   2       50.78       51.69     68.96 o 
 -11  17   2      275.02      271.90     73.60 o 
 -10  17   2       62.82      104.63     91.52 o 
  -9  17   2      542.88      542.81     87.26 o 
  -8  17   2      119.37      184.83     58.09 o 
  -7  17   2       51.54        0.00     63.67 o 
  -6  17   2        0.01        0.00     53.66 o 
  -5  17   2      366.31      293.39     83.54 o 
  -4  17   2      417.39      478.83    153.24 o 
  -3  17   2      175.95      261.45     77.07 o 
  -2  17   2      464.62      364.95     83.81 o 
  -1  17   2     1103.49      889.75     99.96 o 
   0  17   2      882.18      681.76    152.17 o 
 -15  18   2      313.56      476.49     97.90 o 
 -14  18   2       39.77       28.36     76.29 o 
 -13  18   2       72.98       39.19     75.14 o 
 -12  18   2      297.35      371.95    194.74 o 
 -11  18   2      252.43      295.16     62.94 o 
 -10  18   2     1167.90     1384.03    100.68 o 
  -9  18   2      517.82      573.39     70.54 o 
  -8  18   2     1583.92     1666.96    171.94 o 
  -7  18   2       39.67       17.27     57.12 o 
  -6  18   2      136.38        0.00     95.24 o 
  -5  18   2      154.33      143.12     75.84 o 
  -4  18   2       68.01       75.53     74.11 o 
  -3  18   2        4.24        0.00     74.98 o 
  -2  18   2     2094.91     1695.74    123.97 o 
 -13  19   2       10.05        7.10     73.96 o 
 -12  19   2      269.35      206.36     80.28 o 
 -11  19   2      837.46      951.32    146.23 o 
 -10  19   2     3636.76     4006.03    342.48 o 
  -9  19   2     1528.72     1598.40    219.71 o 
  -8  19   2       30.90        0.00     59.18 o 
  -7  19   2      429.66      488.74    107.48 o 
  -6  19   2      898.63      868.83     98.69 o 
  -5  19   2      789.97      527.21     92.72 o 
  -4  19   2      201.62      128.02     81.30 o 
 -10  20   2      465.78      534.24     74.00 o 
  -9  20   2      153.91      122.97     63.71 o 
   3 -19   3      216.77      188.35    126.63 o 
   4 -19   3      102.31      161.35     62.17 o 
   5 -19   3      279.49      288.71     65.11 o 
   6 -19   3      123.66       70.42     59.23 o 
   7 -19   3      163.18       87.87     60.01 o 
   8 -19   3      158.34       62.46     60.89 o 
   9 -19   3        0.97        0.00     58.28 o 
  10 -19   3      609.70      632.84     73.31 o 
  11 -19   3      297.15      310.24    117.06 o 
   0 -18   3      507.51      385.90     88.39 o 
   1 -18   3      325.84      173.47     74.66 o 
   2 -18   3      241.44      320.99     77.73 o 
   3 -18   3      306.53      249.72     62.75 o 
   4 -18   3      330.46      418.18     66.19 o 
   5 -18   3      609.42      602.24     83.01 o 
   6 -18   3     1893.56     2212.27    216.48 o 
   7 -18   3     2389.57     2217.10    237.16 o 
   8 -18   3     1023.48     1004.41     78.28 o 
   9 -18   3       48.70       69.15     56.76 o 
  10 -18   3      174.13      118.84     59.30 o 
  11 -18   3      229.57      244.85     78.53 o 
  12 -18   3       18.38        0.00     69.42 o 
  13 -18   3      248.25      326.77     82.86 o 
  -2 -17   3     1335.88     1169.03    109.89 o 
  -1 -17   3     1905.59     1528.43    172.39 o 
   0 -17   3      965.80     1063.08    133.02 o 
   1 -17   3      535.13      602.74     83.35 o 
   2 -17   3     4945.64     4972.95    181.39 o 
   3 -17   3     1407.56     1407.06     83.10 o 
   4 -17   3      117.62       38.84     53.87 o 
   5 -17   3     1909.17     1889.00    105.06 o 
   6 -17   3     1260.62     1399.57     83.66 o 
   7 -17   3     5300.93     5832.63    411.08 o 
   8 -17   3       60.37      102.05     55.47 o 
   9 -17   3     1595.07     2068.69    172.82 o 
  10 -17   3       35.64       13.37     68.11 o 
  11 -17   3        3.18        0.00     67.19 o 
  12 -17   3      604.88      664.47     88.84 o 
  13 -17   3        0.68        0.00     68.62 o 
  14 -17   3      708.02      739.23     92.90 o 
  -3 -16   3       15.83        0.00     72.82 o 
  -2 -16   3       75.68        0.00     74.41 o 
  -1 -16   3       88.90       72.36     90.45 o 
   0 -16   3     2666.98     2609.21    169.20 o 
   1 -16   3     1836.38     1789.61     86.92 o 
   2 -16   3       94.32      181.71     53.40 o 
   3 -16   3      128.11      132.63     51.50 o 
   4 -16   3        7.63        0.00     47.88 o 
   5 -16   3      564.80      641.17    124.04 o 
   6 -16   3      314.52      271.34     56.45 o 
   7 -16   3     2527.65     2891.98    152.33 o 
   8 -16   3      418.80      481.27     60.55 o 
   9 -16   3      703.80      791.15     66.74 o 
  10 -16   3       14.46        0.00     49.66 o 
  11 -16   3       40.39        0.00     63.98 o 
  12 -16   3       34.31       20.45     67.11 o 
  13 -16   3      127.08       93.36     71.63 o 
  14 -16   3      803.72      981.68     97.59 o 
  15 -16   3       16.23        0.00     90.45 o 
  -5 -15   3        0.99       28.93     72.33 o 
  -4 -15   3      314.84      257.95     81.54 o 
  -3 -15   3      375.00      399.85     83.51 o 
  -2 -15   3       26.08       19.15     86.20 o 
  -1 -15   3     1620.54     1505.16    108.01 o 
   0 -15   3       14.13        0.00     47.20 o 
   1 -15   3     3007.36     3002.38    101.93 o 
   2 -15   3      455.39      318.67     53.03 o 
   3 -15   3      179.60      159.45     48.92 o 
   4 -15   3        0.17        0.00     44.15 o 
   5 -15   3     1196.09     1318.62     75.50 o 
   6 -15   3      191.80      226.84     51.41 o 
   7 -15   3     1450.61     1552.54     78.34 o 
   8 -15   3        0.06       13.27     48.02 o 
   9 -15   3      325.00      326.95     59.00 o 
  10 -15   3       11.64        0.00     45.74 o 
  11 -15   3     1060.35     1079.95     92.56 o 
  12 -15   3      210.23      140.51     70.06 o 
  13 -15   3       27.51      215.93     84.60 o 
  14 -15   3      136.18       71.29     69.29 o 
  15 -15   3      614.97      529.25    137.81 o 
  -6 -14   3      420.84      485.36     84.03 o 
  -5 -14   3        1.40        0.00     67.18 o 
  -4 -14   3      279.90      244.86     76.92 o 
  -3 -14   3       33.65        8.94     68.28 o 
  -2 -14   3      394.07      468.21     73.77 o 
  -1 -14   3     7601.53     7249.61    172.20 o 
   0 -14   3     1361.75     1269.39     71.34 o 
   1 -14   3      137.96       77.24     53.07 o 
   2 -14   3     1570.77     1470.50     73.15 o 
   3 -14   3      942.48     1062.49     65.49 o 
   4 -14   3     1239.78     1165.05     68.46 o 
   5 -14   3     2607.28     2739.59    109.49 o 
   6 -14   3     3225.74     3691.10    126.26 o 
   7 -14   3      229.46      189.76     46.34 o 
   8 -14   3      383.32      433.23     53.01 o 
   9 -14   3      169.40      131.72     46.23 o 
  10 -14   3      622.28      524.95     55.50 o 
  11 -14   3      918.97      944.83     89.39 o 
  12 -14   3      194.00      205.32     67.71 o 
  13 -14   3      560.75      873.50    200.06 o 
  14 -14   3        1.98        0.00     65.52 o 
  15 -14   3        2.79        0.00     64.37 o 
  16 -14   3      473.74      543.30     85.59 o 
  -7 -13   3      326.19      192.24     74.23 o 
  -6 -13   3      477.65      610.08     82.99 o 
  -5 -13   3      193.40      159.40     71.77 o 
  -4 -13   3        0.32       50.76     65.93 o 
  -3 -13   3     2355.63     2051.66    151.11 o 
  -2 -13   3        0.10      120.46     74.94 o 
  -1 -13   3       17.60       20.84     40.29 o 
   0 -13   3     1617.43     1565.42     72.59 o 
   1 -13   3      245.49      292.87     45.29 o 
   2 -13   3      529.14      608.54     54.97 o 
   3 -13   3     1149.41     1175.45     65.05 o 
   4 -13   3     2698.92     3259.79    189.42 o 
   5 -13   3     2355.19     2535.35     86.41 o 
   6 -13   3     2895.84     3053.49     94.89 o 
   7 -13   3     2463.23     2739.92    129.98 o 
   8 -13   3      107.74      117.68     43.16 o 
   9 -13   3      707.65      685.22     54.48 o 
  10 -13   3      885.39      982.82     75.60 o 
  11 -13   3      617.11      625.85     95.24 o 
  12 -13   3       32.48        0.00     60.03 o 
  13 -13   3        1.56        0.00     55.56 o 
  14 -13   3       28.76        0.00     63.57 o 
  15 -13   3        1.78        0.00     62.99 o 
  16 -13   3      275.40      190.38     74.61 o 
  -8 -12   3       36.18        0.00     64.91 o 
  -7 -12   3      229.23      218.79     67.27 o 
  -6 -12   3      169.41      152.52     65.00 o 
  -5 -12   3     2110.93     1906.07    111.12 o 
  -4 -12   3     3610.35     3312.67    184.10 o 
  -3 -12   3     8700.48     8591.07    238.93 o 
  -2 -12   3     5068.42     4978.30    127.56 o 
  -1 -12   3     2044.13     2011.72     76.97 o 
   0 -12   3      103.77      106.88     47.88 o 
   1 -12   3       94.97      120.64     59.03 o 
   2 -12   3      868.79      834.78     53.42 o 
   3 -12   3      216.81      138.39     37.53 o 
   4 -12   3      237.82      231.00     57.67 o 
   5 -12   3     2188.52     2447.72     81.26 o 
   6 -12   3      618.52      742.26     53.80 o 
   7 -12   3      463.45      491.23     58.35 o 
   8 -12   3       35.41       35.97     36.44 o 
   9 -12   3     1097.76     1205.73     64.71 o 
  10 -12   3       22.00        0.00     37.73 o 
  11 -12   3      127.68      124.74     69.17 o 
  12 -12   3      158.06       88.97     59.83 o 
  13 -12   3       45.79       18.67     59.59 o 
  14 -12   3        3.81        0.00     59.23 o 
  15 -12   3      573.88      577.30     79.26 o 
  16 -12   3      158.24       85.59     72.89 o 
  -9 -11   3     1211.65     1181.20    131.95 o 
  -8 -11   3      631.07      644.97     79.17 o 
  -7 -11   3      761.40      603.72     75.82 o 
  -6 -11   3      862.02      948.75    117.59 o 
  -5 -11   3     1970.75     1824.19    104.47 o 
  -4 -11   3       13.11       17.87     80.87 o 
  -3 -11   3     7611.30     7507.11    169.25 o 
  -2 -11   3     2385.02     2434.85     82.37 o 
  -1 -11   3      266.39      147.92     37.50 o 
   0 -11   3       32.08       26.37     32.99 o 
   1 -11   3       50.86       33.96     32.01 o 
   2 -11   3      372.69      338.54     38.64 o 
   3 -11   3      955.31      896.23     53.70 o 
   4 -11   3     2914.17     2800.68     84.00 o 
   5 -11   3      264.79      348.80     39.41 o 
   6 -11   3     4057.70     4123.70    106.62 o 
   7 -11   3       53.07        0.00     33.05 o 
   8 -11   3     1156.58     1252.76     61.86 o 
   9 -11   3       67.64       33.77     36.38 o 
  10 -11   3     1255.38     1502.82     67.96 o 
  11 -11   3      557.39      455.60     62.52 o 
  12 -11   3      214.42      181.59     59.23 o 
  13 -11   3       23.05        0.00     56.07 o 
  14 -11   3      347.68      349.09     70.23 o 
  15 -11   3      260.66      234.07     70.57 o 
  16 -11   3      224.86      138.09    122.38 o 
 -10 -10   3     2738.24     2496.59    117.03 o 
  -9 -10   3      666.84      626.06     68.48 o 
  -8 -10   3     1666.27     1676.50     79.51 o 
  -7 -10   3      543.98      434.55     49.15 o 
  -6 -10   3     1199.46     1225.04     66.73 o 
  -5 -10   3      654.93      548.84     47.49 o 
  -4 -10   3     1247.13     1231.62     51.97 o 
  -3 -10   3    10552.60     9806.73    175.83 o 
  -2 -10   3     3350.54     3458.50     79.23 o 
  -1 -10   3     2424.05     2644.36     90.79 o 
   0 -10   3     4308.11     4099.04    108.36 o 
   1 -10   3     1780.72     1902.27     66.51 o 
   2 -10   3      275.12      360.66     35.71 o 
   3 -10   3     1297.53     1385.79     57.83 o 
   4 -10   3     1655.11     1890.21     74.81 o 
   5 -10   3     3047.02     4023.12    118.79 o 
   6 -10   3     8231.25     8035.24    169.58 o 
   7 -10   3      139.96      217.74     35.80 o 
   8 -10   3     5165.98     4820.57    178.59 o 
   9 -10   3     2125.93     2081.76    114.70 o 
  10 -10   3     2973.34     2919.81    114.83 o 
  11 -10   3       11.22       69.64     50.39 o 
  12 -10   3       99.33       62.96     53.86 o 
  13 -10   3      402.93      344.51     64.42 o 
  14 -10   3       25.25        0.00     58.19 o 
  15 -10   3      688.90      623.69     97.90 o 
  16 -10   3        1.63        0.00     78.75 o 
 -11  -9   3      906.17      923.24    131.95 o 
 -10  -9   3      133.82       86.66     52.67 o 
  -9  -9   3      278.52      363.01     56.40 o 
  -8  -9   3      322.25      361.91     47.89 o 
  -7  -9   3     1038.76      999.41     61.63 o 
  -6  -9   3     1270.81     1193.28     65.13 o 
  -5  -9   3     1214.13     1129.50     55.51 o 
  -4  -9   3      267.33      286.42     30.01 o 
  -3  -9   3     9620.17     9399.48    167.42 o 
  -2  -9   3        5.95        0.00     18.34 o 
  -1  -9   3     2311.31     2361.85     58.67 o 
   0  -9   3     3616.42     4556.02     88.92 o 
   1  -9   3    11259.04    12922.99    250.58 o 
   2  -9   3      224.48      266.41     32.69 o 
   3  -9   3     3062.65     2721.60     74.88 o 
   4  -9   3     2153.37     2396.33     70.74 o 
   5  -9   3      964.49     1066.36     50.63 o 
   6  -9   3      818.48      728.59     47.25 o 
   7  -9   3     5627.65     5072.90    207.51 o 
   8  -9   3      814.19      761.38     42.09 o 
   9  -9   3     1197.55     1048.22     45.98 o 
  10  -9   3      622.07      453.23     49.61 o 
  11  -9   3       37.52        0.00     36.58 o 
  12  -9   3     1112.02     1056.52     64.50 o 
  13  -9   3       31.72        0.00     42.80 o 
  14  -9   3      357.46      233.39     53.97 o 
  15  -9   3      409.79      242.71     55.63 o 
  16  -9   3       52.26       70.28     64.66 o 
 -12  -8   3      122.40       94.69     75.55 o 
 -11  -8   3       93.11       73.35     54.71 o 
 -10  -8   3       11.01        1.15     47.81 o 
  -9  -8   3     1123.12     1050.69     65.23 o 
  -8  -8   3       67.84       56.81     36.29 o 
  -7  -8   3      585.16      536.94     46.10 o 
  -6  -8   3     1257.14     1146.52     49.94 o 
  -5  -8   3      781.49      764.24     41.66 o 
  -4  -8   3       27.63       74.54     26.16 o 
  -3  -8   3     1918.00     1812.87     52.36 o 
  -2  -8   3     6924.07     6918.34    126.03 o 
  -1  -8   3    15012.90    15162.81    248.75 o 
   0  -8   3     1689.30     1795.63     48.87 o 
   1  -8   3    10237.61     9968.69    196.33 o 
   2  -8   3    10548.23    11315.89    219.25 o 
   3  -8   3     1781.50     2193.93     63.85 o 
   4  -8   3     1593.97     1820.36     65.81 o 
   5  -8   3     1578.62     1382.64     85.31 o 
   6  -8   3     1444.63     1220.99     59.85 o 
   7  -8   3      186.00      103.79     25.19 o 
   8  -8   3      291.18      284.07     27.97 o 
   9  -8   3        0.50        0.00     25.80 o 
  10  -8   3     7209.19     7292.98    193.68 o 
  11  -8   3       95.59        5.84     61.58 o 
  12  -8   3       58.88        7.98     39.30 o 
  13  -8   3        3.29        0.00     43.73 o 
  14  -8   3      345.29      159.07     51.13 o 
  15  -8   3        1.31        0.00     59.73 o 
  16  -8   3      159.89      115.64     68.60 o 
 -12  -7   3     1631.55     1711.35    105.22 o 
 -11  -7   3      736.05      655.51     97.90 o 
 -10  -7   3       97.12       16.50     49.53 o 
  -9  -7   3      348.85      312.59     43.51 o 
  -8  -7   3     7815.33     7337.46    166.65 o 
  -7  -7   3     3582.34     3385.11     80.40 o 
  -6  -7   3     1829.30     1712.15     60.98 o 
  -5  -7   3      857.47      811.37     39.22 o 
  -4  -7   3    15032.61    15358.56    254.39 o 
  -3  -7   3        0.95        0.00     16.83 o 
  -2  -7   3       29.57       27.31     16.79 o 
  -1  -7   3     8180.77     7800.15    135.15 o 
   0  -7   3     1972.25     2356.01     83.48 o 
   1  -7   3    46511.54    48246.96    860.09 o 
   2  -7   3     2112.42     2171.68     60.59 o 
   3  -7   3      700.61      774.52     39.11 o 
   4  -7   3     1658.47     1717.53     50.38 o 
   5  -7   3      255.96      419.56     24.11 o 
   6  -7   3     1017.51      640.26     38.19 o 
   7  -7   3       20.52        0.00     19.84 o 
   8  -7   3      421.58      517.54     50.07 o 
   9  -7   3     6032.72     5807.17    112.37 o 
  10  -7   3     6306.42     5874.74    136.05 o 
  11  -7   3     1100.87      891.46     56.89 o 
  12  -7   3      961.32      911.30     61.61 o 
  13  -7   3     3929.38     4316.37    360.73 o 
  14  -7   3      752.05      720.02     71.58 o 
  15  -7   3        0.77        0.00     61.03 o 
  16  -7   3      169.59      238.01     73.77 o 
 -13  -6   3     2137.72     1849.40    108.71 o 
 -12  -6   3     1903.58     1911.70    106.84 o 
 -11  -6   3      320.14      282.03     59.22 o 
 -10  -6   3      795.41      600.10     63.95 o 
  -9  -6   3        1.90       27.73     34.56 o 
  -8  -6   3      963.56     1018.78     58.72 o 
  -7  -6   3     3747.20     3614.49     82.44 o 
  -6  -6   3       39.17       32.25     23.16 o 
  -5  -6   3       16.37      125.88     43.62 o 
  -4  -6   3      859.79     1065.41     44.85 o 
  -3  -6   3     9285.52     9235.31    157.88 o 
  -2  -6   3     6593.49     6678.76    117.44 o 
  -1  -6   3     7200.98     7795.34    132.81 o 
   0  -6   3      192.17      109.42     15.09 o 
   1  -6   3    28183.39    32217.06    668.14 o 
   2  -6   3     9941.82    10999.52    540.90 o 
   3  -6   3     1099.09      998.79     45.46 o 
   4  -6   3     4096.54     3063.53    113.20 o 
   5  -6   3     1897.35     1208.54     81.62 o 
   6  -6   3      255.08      177.57     20.99 o 
   7  -6   3     1151.88     1174.03     41.83 o 
   8  -6   3     9213.77     8426.99    149.51 o 
   9  -6   3     1825.15     1613.66     53.14 o 
  10  -6   3      104.90        0.00     49.08 o 
  11  -6   3     5092.14     4849.31    121.81 o 
  12  -6   3     1049.35     1014.32     82.22 o 
  13  -6   3      216.65      172.58     69.93 o 
  14  -6   3      745.42      795.16     80.25 o 
  15  -6   3      141.07       73.59     69.09 o 
  16  -6   3     1110.06     1142.30     99.60 o 
 -14  -5   3        0.42        0.00     58.63 o 
 -13  -5   3      733.72      778.33     79.38 o 
 -12  -5   3       35.61       18.30     51.51 o 
 -11  -5   3     2489.73     2338.03    109.10 o 
 -10  -5   3      468.18      585.28     87.26 o 
  -9  -5   3     6658.70     6274.00    145.53 o 
  -8  -5   3     3290.67     3158.89     75.06 o 
  -7  -5   3     1130.35     1061.14     43.70 o 
  -6  -5   3    10388.79    10269.75    176.77 o 
  -5  -5   3     4945.32     4909.78     94.63 o 
  -4  -5   3      255.87      243.86     21.43 o 
  -3  -5   3     3705.50     4173.60     80.06 o 
  -2  -5   3       11.61       24.87     16.31 o 
  -1  -5   3      191.62      166.29     15.04 o 
   0  -5   3     3990.69     3627.82     81.51 o 
   1  -5   3     3483.43     5032.25     88.16 o 
   2  -5   3     9520.65     8021.94    215.19 o 
   3  -5   3     1270.33      918.42     46.67 o 
   4  -5   3      202.66      246.93     24.27 o 
   5  -5   3     9863.07     8832.75    149.13 o 
   6  -5   3      699.02      641.22     34.87 o 
   7  -5   3      422.93      527.21     31.10 o 
   8  -5   3     3399.99     2977.47     68.30 o 
   9  -5   3      303.80      349.08     30.23 o 
  10  -5   3      151.77       31.59     97.15 o 
  11  -5   3      383.93      217.02     41.54 o 
  12  -5   3       35.77        0.00     64.21 o 
  13  -5   3       20.16        0.00     56.40 o 
  14  -5   3      631.17      546.06    112.80 o 
  15  -5   3     1282.15     1430.43    106.34 o 
  16  -5   3      311.32      227.54     77.88 o 
 -14  -4   3       70.24       10.95     59.06 o 
 -13  -4   3        0.51        0.00     51.54 o 
 -12  -4   3      121.99       75.26     52.19 o 
 -11  -4   3       21.17        0.00     51.61 o 
 -10  -4   3      324.82      317.51     53.01 o 
  -9  -4   3      960.43      920.00     45.94 o 
  -8  -4   3      386.11      352.40     29.35 o 
  -7  -4   3     1654.54     2128.12     56.95 o 
  -6  -4   3     3085.60     2952.26     65.96 o 
  -5  -4   3       30.09       87.63     19.35 o 
  -4  -4   3    12618.83    11879.20    195.52 o 
  -3  -4   3    11258.24    11414.04    186.72 o 
  -2  -4   3     2364.42     2635.12     53.55 o 
  -1  -4   3    10193.99    11402.71    184.00 o 
   0  -4   3    23699.34    24568.10    396.12 o 
   1  -4   3     1077.76     1230.00     31.37 o 
   2  -4   3      301.56      129.16     38.97 o 
   3  -4   3      542.97      440.49     24.05 o 
   4  -4   3       61.07        9.07     13.87 o 
   5  -4   3       52.65       67.80     16.33 o 
   6  -4   3       23.42        0.00     16.70 o 
   7  -4   3       45.04       36.54     25.04 o 
   8  -4   3       39.81       10.61     30.87 o 
   9  -4   3      290.39      169.88     28.26 o 
  10  -4   3     8423.56     8328.25    182.78 o 
  11  -4   3     1448.78     1488.31     90.15 o 
  12  -4   3      366.84      370.38     61.97 o 
  13  -4   3      811.28      842.84     79.54 o 
  14  -4   3     2297.98     2483.55    123.23 o 
  15  -4   3       54.16      125.98     71.62 o 
 -15  -3   3      412.99      377.33     73.29 o 
 -14  -3   3      760.57      818.14     81.51 o 
 -13  -3   3     1357.78     1325.54     91.72 o 
 -12  -3   3      827.52      909.49     75.95 o 
 -11  -3   3      185.39      171.19     49.28 o 
 -10  -3   3       28.98        0.00     32.59 o 
  -9  -3   3    10604.79     9990.66    176.05 o 
  -8  -3   3      304.93      292.93     26.02 o 
  -7  -3   3     7645.87     7028.11    126.51 o 
  -6  -3   3     2332.18     2481.09     57.09 o 
  -5  -3   3     2493.20     2977.36     62.33 o 
  -4  -3   3    13535.47    13141.58    212.91 o 
  -3  -3   3     1901.04     3067.80     59.65 o 
  -2  -3   3    16764.73    20178.57    316.88 o 
  -1  -3   3     4008.28     2710.05     51.00 o 
   0  -3   3     3257.87     2568.11     48.12 o 
   1  -3   3      677.29      738.54     26.42 o 
   2  -3   3     4116.67     4492.81    177.86 o 
   3  -3   3      381.63      408.71     19.79 o 
   4  -3   3      651.54      734.61     28.35 o 
   5  -3   3      268.98      213.43     19.35 o 
   6  -3   3     4736.77     4488.44     85.76 o 
   7  -3   3     5897.53     5689.55    105.99 o 
   8  -3   3       98.99       70.32     25.04 o 
   9  -3   3      381.02      355.74     39.63 o 
  10  -3   3     1271.08     1245.41     78.90 o 
  11  -3   3       41.13       22.11     47.88 o 
  12  -3   3       16.53       38.32     53.36 o 
  13  -3   3     1340.45     1622.40    102.68 o 
  14  -3   3       60.76        0.00     64.17 o 
  15  -3   3      518.87      572.46     87.12 o 
 -15  -2   3      331.95      382.41     72.88 o 
 -14  -2   3      963.68     1024.43     96.84 o 
 -13  -2   3     2550.73     2712.16    119.22 o 
 -12  -2   3        7.19       58.74     47.74 o 
 -11  -2   3        3.63        0.00     30.21 o 
 -10  -2   3      233.21      281.62     35.50 o 
  -9  -2   3    12343.76    12306.66    209.42 o 
  -8  -2   3     2204.65     2440.78     72.55 o 
  -7  -2   3      112.66      244.75     50.01 o 
  -6  -2   3     5884.33     6148.14    109.36 o 
  -5  -2   3    23436.51    26142.08    410.74 o 
  -4  -2   3       53.14       53.00     13.07 o 
  -3  -2   3     2520.17     3100.39     58.52 o 
  -2  -2   3      696.64     1393.86     31.82 o 
  -1  -2   3     1655.49     1197.98     40.83 o 
   0  -2   3      756.82     1160.99     33.07 o 
   1  -2   3     1378.29     1759.67     58.06 o 
   2  -2   3     6336.80     7091.81    117.21 o 
   3  -2   3       54.19      112.62     14.31 o 
   4  -2   3     3689.95     3641.76     69.06 o 
   5  -2   3     2856.53     2557.89     55.55 o 
   6  -2   3     1018.17      809.73     34.08 o 
   7  -2   3      934.14      952.43     43.62 o 
   8  -2   3     5720.13     5556.06    126.76 o 
   9  -2   3     2212.60     2253.40     80.66 o 
  10  -2   3      371.32      373.25     59.59 o 
  11  -2   3     1617.20     1893.52    119.72 o 
  12  -2   3      370.59      433.41     65.41 o 
  13  -2   3       83.92        0.00     61.10 o 
  14  -2   3      218.58      154.06     72.12 o 
  15  -2   3       15.00        0.00     68.36 o 
 -16  -1   3     1384.04     1339.69    105.90 o 
 -15  -1   3     1441.05     1239.24     97.60 o 
 -14  -1   3      128.90       52.42     56.78 o 
 -13  -1   3      215.58      293.43     58.98 o 
 -12  -1   3     1223.09     1376.15     62.77 o 
 -11  -1   3     3344.81     3401.26     93.69 o 
 -10  -1   3     2828.51     2758.67     80.36 o 
  -9  -1   3       15.01       44.40     25.50 o 
  -8  -1   3      762.90      840.05     43.26 o 
  -7  -1   3     4312.68     4666.05    103.04 o 
  -6  -1   3     1634.19     1793.52     47.18 o 
  -5  -1   3     1588.05     1512.54     37.82 o 
  -4  -1   3     1857.26     2407.00     57.05 o 
  -3  -1   3     9353.65    10744.95    171.49 o 
  -2  -1   3      824.19      784.97     26.60 o 
  -1  -1   3      359.31      405.39     19.90 o 
   0  -1   3     7929.21     9715.72    181.40 o 
   1  -1   3     1265.14      880.63     24.36 o 
   2  -1   3    38243.69    36451.47    564.61 o 
   3  -1   3     4711.70     4578.11     81.62 o 
   4  -1   3     2845.83     2175.57     48.21 o 
   5  -1   3     1741.28     1541.73     41.82 o 
   6  -1   3     4613.69     5805.84    126.19 o 
   7  -1   3      836.05      933.11     38.61 o 
   8  -1   3     4926.67     4806.25    117.07 o 
   9  -1   3     2589.64     2970.80     88.93 o 
  10  -1   3     1232.39     1380.16     97.90 o 
  11  -1   3      566.75      637.30    105.88 o 
  12  -1   3      124.40      158.24     59.39 o 
  13  -1   3      273.88      350.56     72.13 o 
  14  -1   3      750.77      565.80     82.08 o 
  15  -1   3      840.91     1025.73    100.42 o 
 -16   0   3     1104.59     1312.39    102.88 o 
 -15   0   3        8.46        0.00     56.06 o 
 -14   0   3       25.00       51.39     56.37 o 
 -13   0   3       81.29      203.95     65.63 o 
 -12   0   3      582.19      599.18     57.17 o 
 -11   0   3     6705.54     6317.99    142.57 o 
 -10   0   3     5458.44     5310.70    122.39 o 
  -9   0   3     2270.07     2041.57     64.33 o 
  -8   0   3     8097.82     8402.11    168.94 o 
  -7   0   3     4441.94     4571.18     99.79 o 
  -6   0   3      473.14      548.54     35.50 o 
  -5   0   3    16965.65    17130.50    311.94 o 
  -4   0   3       42.05       69.55     14.39 o 
  -3   0   3     5623.26     7295.41    135.93 o 
  -2   0   3     1415.89      790.75     25.06 o 
  -1   0   3     8802.55     8171.81    165.10 o 
   0   0   3    27628.29    25241.18    568.86 o 
   1   0   3     1097.31      969.07     36.03 o 
   2   0   3      595.63      450.98     26.57 o 
   3   0   3    19491.17    22377.10    409.10 o 
   4   0   3    16918.37    17829.14    331.91 o 
   5   0   3      428.26      432.30     31.25 o 
   6   0   3     1956.08     1913.08     64.90 o 
   7   0   3     1770.52     1655.64     63.85 o 
   8   0   3     5891.35     6176.24    142.37 o 
   9   0   3     6143.78     6364.14    149.28 o 
  10   0   3      197.20      181.01     52.10 o 
  11   0   3      615.87      523.16     67.27 o 
  12   0   3       94.49       40.68     58.46 o 
  13   0   3     1491.08     1594.00    148.45 o 
  14   0   3      525.78      580.56     84.99 o 
 -17   1   3       11.64        0.00     71.30 o 
 -16   1   3      259.94      296.80     74.31 o 
 -15   1   3      262.97      309.55     67.32 o 
 -14   1   3      212.99      311.60     61.99 o 
 -13   1   3      538.43      618.13     88.76 o 
 -12   1   3      834.76      818.85     54.30 o 
 -11   1   3      388.34      411.02     39.23 o 
 -10   1   3       90.04      127.61     30.28 o 
  -9   1   3    14081.16    12975.44    249.80 o 
  -8   1   3       94.30      162.41     24.33 o 
  -7   1   3      750.73      649.36     43.95 o 
  -6   1   3    35002.42    34103.50    609.18 o 
  -5   1   3    11719.90    13029.91    239.88 o 
  -4   1   3     2039.00     2650.86     61.22 o 
  -3   1   3    10867.30     9501.69    261.35 o 
  -2   1   3       91.83       31.86      9.98 o 
  -1   1   3     4580.07     6844.11    131.17 o 
   0   1   3     7517.09     6255.50    120.31 o 
   1   1   3      957.45     1051.47     80.54 o 
   2   1   3     6539.81     7305.56    144.28 o 
   3   1   3     8949.20     9543.77    186.23 o 
   4   1   3     1366.93     1848.51     57.23 o 
   5   1   3       98.91      106.29     26.36 o 
   6   1   3      607.69      627.18     49.83 o 
   7   1   3     1841.47     1978.04     71.93 o 
   8   1   3     5672.56     5946.35    142.37 o 
   9   1   3       67.56       72.48     37.06 o 
  10   1   3      556.68      570.03     64.82 o 
  11   1   3       72.73       63.85     54.11 o 
  12   1   3     1311.94     1264.00     97.34 o 
  13   1   3        4.50       65.25     65.58 o 
  14   1   3      242.50      168.95     73.22 o 
 -17   2   3        7.33        0.00     84.07 o 
 -16   2   3      137.83      143.99     66.21 o 
 -15   2   3       83.56       19.15     60.66 o 
 -14   2   3      586.99      662.87     52.72 o 
 -13   2   3       86.20      135.70     38.60 o 
 -12   2   3     3024.09     3289.75     93.39 o 
 -11   2   3     1611.26     1913.46     67.03 o 
 -10   2   3      294.41      536.31     62.46 o 
  -9   2   3     1681.78     1643.55     55.90 o 
  -8   2   3     6084.80     6937.94    141.75 o 
  -7   2   3      152.80      235.22     27.35 o 
  -6   2   3     1737.03     1549.68     45.35 o 
  -5   2   3     4082.28     4506.03    194.28 o 
  -4   2   3     7658.89    10291.67    319.38 o 
  -3   2   3     6259.53     8901.75    142.44 o 
  -2   2   3      504.54      525.07     18.87 o 
  -1   2   3     2612.07     2635.31     58.29 o 
   0   2   3    46284.84    56083.07    999.66 o 
   1   2   3     4973.30     7016.87    138.97 o 
   2   2   3     9715.09     8635.24    169.13 o 
   3   2   3     2983.05     3630.01     85.79 o 
   4   2   3    12105.23    12528.63    243.56 o 
   5   2   3      700.22      942.37     49.23 o 
   6   2   3     5570.79     6135.75    139.06 o 
   7   2   3       11.94        0.00     30.29 o 
   8   2   3     1022.93     1096.19     65.53 o 
   9   2   3     1802.66     1548.68     84.61 o 
  10   2   3     3994.62     3978.19    145.01 o 
  11   2   3      226.85      286.61     63.31 o 
  12   2   3     2553.41     2618.85    125.63 o 
  13   2   3     1015.29     1100.45    187.82 o 
 -17   3   3     1153.20     1147.06     98.15 o 
 -16   3   3       94.39       51.15     64.38 o 
 -15   3   3       39.76       25.01     41.80 o 
 -14   3   3      813.79      837.24     56.86 o 
 -13   3   3      201.70      329.75     43.68 o 
 -12   3   3     6371.65     6484.13    146.25 o 
 -11   3   3     2181.86     1944.35     71.27 o 
 -10   3   3     1507.98     1540.39    112.23 o 
  -9   3   3        0.13      215.14     31.31 o 
  -8   3   3      798.01      898.76     40.74 o 
  -7   3   3    50916.85    45357.90    807.63 o 
  -6   3   3    26357.57    27324.71    490.57 o 
  -5   3   3      145.81      124.64     17.52 o 
  -4   3   3      281.68      135.85     12.94 o 
  -3   3   3     2825.25     2699.30     50.36 o 
  -2   3   3       86.58      226.96     15.29 o 
  -1   3   3      121.86      123.07     12.61 o 
   0   3   3    15362.56    21001.94    383.20 o 
   1   3   3      177.28      515.68     30.03 o 
   2   3   3     3581.58     3832.61     88.73 o 
   3   3   3    14067.17    17112.95    322.34 o 
   4   3   3    13132.11    14304.53    276.51 o 
   5   3   3     6473.76     6160.00    138.07 o 
   6   3   3     1722.31     1712.18     66.56 o 
   7   3   3    10495.19    10633.16    223.18 o 
   8   3   3     1382.80     1376.64     90.21 o 
   9   3   3       35.34       33.80     39.71 o 
  10   3   3       21.89        0.00     47.74 o 
  11   3   3        2.66        0.00     54.04 o 
  12   3   3     4389.02     4407.12    166.17 o 
  13   3   3      971.54      915.41     93.83 o 
 -18   4   3       84.91        0.00     71.50 o 
 -17   4   3      525.63      574.45     82.51 o 
 -16   4   3       97.08      133.41     48.97 o 
 -15   4   3     1253.13     1466.45     73.29 o 
 -14   4   3      316.08      260.52     45.52 o 
 -13   4   3     1709.53     1727.66     69.78 o 
 -12   4   3      858.15     1061.36     56.32 o 
 -11   4   3      201.61      205.65     33.61 o 
 -10   4   3      887.18     1111.34     48.93 o 
  -9   4   3     2011.41     1974.27     72.17 o 
  -8   4   3      295.77      525.60     33.09 o 
  -7   4   3    17255.04    18374.16    337.41 o 
  -6   4   3     3017.02     2161.38     87.31 o 
  -5   4   3     9003.24     9761.29    158.61 o 
  -4   4   3     4490.07     4903.21    121.65 o 
  -3   4   3    17193.25    18159.09    285.72 o 
  -2   4   3     9315.40     9158.44    149.87 o 
  -1   4   3     3415.58     2129.93     45.45 o 
   0   4   3       46.20       36.61     17.04 o 
   1   4   3     8401.07    11341.96    218.65 o 
   2   4   3      314.38      295.24     26.75 o 
   3   4   3    11564.09    11110.33    219.91 o 
   4   4   3     6167.48     7443.43    158.98 o 
   5   4   3      995.01      891.34     53.00 o 
   6   4   3      656.85      664.31     46.29 o 
   7   4   3       57.38      107.32     36.83 o 
   8   4   3      275.99      235.67     43.98 o 
   9   4   3     2263.23     1940.83     85.28 o 
  10   4   3        5.80        0.00     53.41 o 
  11   4   3       66.98      109.52     62.75 o 
  12   4   3     4047.23     4096.10    160.94 o 
 -18   5   3      549.87      726.60     91.52 o 
 -17   5   3      339.16      394.53     57.34 o 
 -16   5   3     1016.73     1089.80     77.28 o 
 -15   5   3        0.16        0.00     42.21 o 
 -14   5   3      586.97      554.98     51.34 o 
 -13   5   3        0.92        0.00     36.02 o 
 -12   5   3      917.97      949.64     53.98 o 
 -11   5   3     3154.28     3034.74     83.52 o 
 -10   5   3      609.24      493.90     36.49 o 
  -9   5   3      994.75     1097.79     45.66 o 
  -8   5   3    10892.56    11141.54    213.89 o 
  -7   5   3       74.29       48.28     31.76 o 
  -6   5   3       13.38       31.89     15.21 o 
  -5   5   3     3677.51     2451.60     50.61 o 
  -4   5   3     1298.09      837.21     27.77 o 
  -3   5   3     2415.51     2715.26     54.29 o 
  -2   5   3       56.09       42.38     17.97 o 
  -1   5   3     2731.32     2796.37     68.43 o 
   0   5   3     2810.83     2492.59     65.97 o 
   1   5   3        7.22       12.38     19.21 o 
   2   5   3      773.98      552.11     36.90 o 
   3   5   3     9754.00     9917.72    201.95 o 
   4   5   3     1182.21     1114.37     57.07 o 
   5   5   3     3393.15     3523.84     97.78 o 
   6   5   3     1195.13     1412.18     67.43 o 
   7   5   3     4276.46     3965.36    112.12 o 
   8   5   3        0.65        0.00     37.63 o 
   9   5   3      296.00      275.87     50.16 o 
  10   5   3      599.33      572.54     75.60 o 
  11   5   3       58.88       21.10     63.85 o 
 -18   6   3        1.49        0.00     82.47 o 
 -17   6   3      611.07      395.01     58.04 o 
 -16   6   3     1369.15     1428.72    113.97 o 
 -15   6   3       78.61       60.59     44.75 o 
 -14   6   3      454.95      592.64     50.94 o 
 -13   6   3     4023.05     3849.73    103.82 o 
 -12   6   3      471.53      349.50     39.41 o 
 -11   6   3        7.01        0.00     39.47 o 
 -10   6   3     1968.48     1945.64     63.46 o 
  -9   6   3     7762.09     6679.14    139.61 o 
  -8   6   3     6519.58     6289.29    145.27 o 
  -7   6   3     3818.35     3057.03     88.10 o 
  -6   6   3     6269.21     5405.28    170.34 o 
  -5   6   3      262.58      307.04     18.92 o 
  -4   6   3       45.70        0.67     13.55 o 
  -3   6   3     1266.98     1160.93     34.86 o 
  -2   6   3     3249.63     2899.83     59.89 o 
  -1   6   3      866.17     1154.42     51.92 o 
   0   6   3      601.09      716.64     39.41 o 
   1   6   3    22778.47    24114.07    447.75 o 
   2   6   3     5384.31     5325.04    121.95 o 
   3   6   3      155.48      198.54     35.97 o 
   4   6   3      776.89      874.18     50.94 o 
   5   6   3     2790.98     2804.09     89.79 o 
   6   6   3     2599.04     2372.33     85.53 o 
   7   6   3     1527.64     1710.46    136.04 o 
   8   6   3     1894.83     1850.72     84.06 o 
   9   6   3      247.39      212.02     50.63 o 
  10   6   3      730.20      738.00     81.58 o 
  11   6   3     3607.04     3233.43    143.34 o 
 -18   7   3      663.54      642.02     65.58 o 
 -17   7   3     3217.81     3258.14    130.92 o 
 -16   7   3        0.40        0.00     49.60 o 
 -15   7   3      516.07      419.08     50.93 o 
 -14   7   3      766.72      736.21     55.22 o 
 -13   7   3     3236.11     2961.14     89.19 o 
 -12   7   3       18.22       17.24     33.32 o 
 -11   7   3      694.87      627.00     54.88 o 
 -10   7   3       37.95        5.99     41.48 o 
  -9   7   3     1366.19     1187.97     48.28 o 
  -8   7   3    13962.44    11884.47    383.97 o 
  -7   7   3     2880.94     2426.77     96.84 o 
  -6   7   3      546.45      850.25     35.32 o 
  -5   7   3      113.86      123.12     17.42 o 
  -4   7   3    11046.21    10143.48    195.80 o 
  -3   7   3       45.27       98.89     18.34 o 
  -2   7   3      248.87       91.67     18.20 o 
  -1   7   3     9362.76    10264.19    173.15 o 
   0   7   3     3082.94     3337.57     85.24 o 
   1   7   3     1846.32     1944.86     64.88 o 
   2   7   3     4656.68     5074.58    120.76 o 
   3   7   3     2133.40     2301.98     93.25 o 
   4   7   3     2366.54     2533.95     84.56 o 
   5   7   3      400.07      425.75     45.37 o 
   6   7   3       30.90       14.46     36.83 o 
   7   7   3      824.70      855.30     61.63 o 
   8   7   3      954.51      765.02     62.34 o 
   9   7   3     1051.76      855.53     82.76 o 
  10   7   3      416.77      522.49    106.41 o 
 -18   8   3      475.54      324.85     60.71 o 
 -17   8   3     1627.14     1623.57    120.25 o 
 -16   8   3        0.94        0.00     43.95 o 
 -15   8   3      577.41      642.17     55.94 o 
 -14   8   3      171.21      122.77     40.97 o 
 -13   8   3     2124.72     2060.26     74.72 o 
 -12   8   3       38.94        0.00     39.11 o 
 -11   8   3      692.21      710.64     46.28 o 
 -10   8   3     1907.63     1817.03     61.07 o 
  -9   8   3     2402.63     2437.40     69.43 o 
  -8   8   3     7820.37     6724.25    171.91 o 
  -7   8   3     1761.54     1865.75     67.90 o 
  -6   8   3     1234.80     1558.53     48.24 o 
  -5   8   3      942.69      730.88     41.54 o 
  -4   8   3       71.98       16.35     30.10 o 
  -3   8   3     3455.38     3636.46     73.74 o 
  -2   8   3     1902.28     1506.08     88.10 o 
  -1   8   3      278.64      496.30     61.05 o 
   0   8   3     5755.50     6029.00    134.15 o 
   1   8   3       79.37       27.93     26.77 o 
   2   8   3     7718.86     7720.19    168.90 o 
   3   8   3      149.25      106.40     34.47 o 
   4   8   3     1909.46     1932.47     77.40 o 
   5   8   3     1226.52     1257.19     70.95 o 
   6   8   3      334.28      274.32     47.41 o 
   7   8   3     1801.09     1746.50     84.61 o 
   8   8   3      757.59      776.18     85.38 o 
   9   8   3     2835.60     2561.06    124.09 o 
 -18   9   3      277.43      326.40     79.08 o 
 -17   9   3      612.14      486.74     61.50 o 
 -16   9   3       33.60        0.00     68.83 o 
 -15   9   3     2222.72     1988.58    162.46 o 
 -14   9   3      200.93      120.74     50.55 o 
 -13   9   3        6.45        0.00     34.56 o 
 -12   9   3      223.69      172.85     35.45 o 
 -11   9   3     2209.44     2203.67    111.58 o 
 -10   9   3      417.77      405.49     35.71 o 
  -9   9   3      493.22      462.59     48.75 o 
  -8   9   3     2225.91     2216.05     63.87 o 
  -7   9   3     9871.22     9096.01    223.80 o 
  -6   9   3     2907.66     2580.65     88.39 o 
  -5   9   3    17312.45    16640.97    313.47 o 
  -4   9   3    10809.36     9689.33    213.27 o 
  -3   9   3     2166.59     2090.08     53.23 o 
  -2   9   3      610.94      570.67     37.86 o 
  -1   9   3     6950.14     6607.43    122.51 o 
   0   9   3      322.31      350.49     34.90 o 
   1   9   3     3564.88     3486.77    104.94 o 
   2   9   3      219.64      249.85     37.79 o 
   3   9   3      280.24      256.18     40.91 o 
   4   9   3     1286.13     1196.01     67.28 o 
   5   9   3      231.45      243.70     45.19 o 
   6   9   3      110.59      178.87     46.03 o 
   7   9   3      771.89      777.73     64.42 o 
   8   9   3       91.24       77.07     47.88 o 
   9   9   3      898.15      893.15     85.62 o 
 -18  10   3     1111.10     1151.39    157.01 o 
 -17  10   3      102.67        0.00     58.01 o 
 -16  10   3      197.85      183.61     56.55 o 
 -15  10   3      144.63       67.95     43.51 o 
 -14  10   3      423.67      523.60     51.93 o 
 -13  10   3     2507.27     2571.75    209.37 o 
 -12  10   3     1148.88      908.68     51.72 o 
 -11  10   3     1688.86     1474.20    150.58 o 
 -10  10   3     2717.17     2238.48     90.29 o 
  -9  10   3     5775.65     5263.07    150.44 o 
  -8  10   3       12.07       34.95     22.51 o 
  -7  10   3     3352.30     3021.15    120.78 o 
  -6  10   3     7825.78     7186.84    153.52 o 
  -5  10   3     6500.53     6527.97    142.96 o 
  -4  10   3    11547.99    11283.75    224.76 o 
  -3  10   3     1710.50     1974.41     53.84 o 
  -2  10   3      228.86      210.25     25.08 o 
  -1  10   3      694.07      536.85     33.51 o 
   0  10   3     1143.82     1080.96     55.65 o 
   1  10   3     9896.80    10069.27    221.56 o 
   2  10   3      768.57      616.15     50.68 o 
   3  10   3     1123.37     1231.94     68.79 o 
   4  10   3     1909.96     2157.13     87.48 o 
   5  10   3       57.25      131.24     44.42 o 
   6  10   3      706.46      752.19     63.42 o 
   7  10   3        4.64       36.33     45.85 o 
   8  10   3     1634.93     1380.32     85.06 o 
 -18  11   3     1632.48     1731.62    118.65 o 
 -17  11   3      161.75      169.72     71.30 o 
 -16  11   3      205.29      135.83     64.68 o 
 -15  11   3      341.05      352.33     64.43 o 
 -14  11   3     2137.93     2056.18    175.05 o 
 -13  11   3      801.21      766.10     69.36 o 
 -12  11   3      657.92      453.14     58.63 o 
 -11  11   3        3.52        0.00     67.04 o 
 -10  11   3     2718.16     2463.51     98.14 o 
  -9  11   3      711.38      908.35     69.18 o 
  -8  11   3     9040.80     8316.17    527.28 o 
  -7  11   3      871.03      720.52     58.93 o 
  -6  11   3     1635.74     1477.68     62.46 o 
  -5  11   3     6585.78     6414.64    143.93 o 
  -4  11   3      428.36      549.91     44.03 o 
  -3  11   3     1201.08     1293.27     59.51 o 
  -2  11   3     3904.14     3684.64     98.87 o 
  -1  11   3      126.68       65.72     46.76 o 
   0  11   3      763.36      709.44     67.40 o 
   1  11   3      396.78      547.05     45.79 o 
   2  11   3     3507.71     3149.72     99.80 o 
   3  11   3      739.96      710.36     55.36 o 
   4  11   3       17.67       34.58     40.35 o 
   5  11   3      799.56      736.33     64.22 o 
   6  11   3     4168.23     3790.85    124.85 o 
   7  11   3     1643.22     1504.63    112.17 o 
 -18  12   3      881.77      927.70    183.56 o 
 -17  12   3        2.71       25.99     64.52 o 
 -16  12   3       32.96        0.00     71.83 o 
 -15  12   3      283.92      322.72     67.68 o 
 -14  12   3       19.51       58.86     56.93 o 
 -13  12   3     1402.77     1215.29    125.04 o 
 -12  12   3       55.85       28.43     50.09 o 
 -11  12   3      276.25      283.54     56.82 o 
 -10  12   3       70.30       50.81     90.98 o 
  -9  12   3      314.55      390.83     54.54 o 
  -8  12   3     1276.47     1438.23     80.01 o 
  -7  12   3     3005.88     2919.93     88.93 o 
  -6  12   3     1303.92     1365.82     64.79 o 
  -5  12   3      190.81      217.82     41.11 o 
  -4  12   3     1666.36     1705.42     70.70 o 
  -3  12   3        2.94        0.00     33.13 o 
  -2  12   3      408.36      540.84     62.13 o 
  -1  12   3     2087.65     2080.68    103.23 o 
   0  12   3     2713.51     2464.96    115.97 o 
   1  12   3      262.57      281.05     62.30 o 
   2  12   3      283.87      394.35     70.31 o 
   3  12   3      941.12     1029.51     92.40 o 
   4  12   3      626.60      614.34     83.55 o 
   5  12   3       96.36      150.25     73.06 o 
   6  12   3      633.16      795.25     93.73 o 
 -18  13   3      962.55     1114.56    120.78 o 
 -17  13   3        0.91        0.00     84.07 o 
 -16  13   3       27.26        0.00     60.83 o 
 -15  13   3      200.10      231.30     67.40 o 
 -14  13   3       35.30        0.00     58.54 o 
 -13  13   3     1990.52     2009.66    185.69 o 
 -12  13   3      426.37      401.10    107.48 o 
 -11  13   3      769.62      844.57     73.33 o 
 -10  13   3     1339.36     1312.40    133.55 o 
  -9  13   3     1402.84     1279.61    135.68 o 
  -8  13   3      891.16      906.25     60.04 o 
  -7  13   3       16.64        0.00     37.27 o 
  -6  13   3     3516.16     3673.87    153.14 o 
  -5  13   3      310.25      227.67     44.13 o 
  -4  13   3       14.14        0.00     38.54 o 
  -3  13   3     1782.16     1830.17    108.07 o 
  -2  13   3     3271.40     3091.82    166.54 o 
  -1  13   3     2626.55     2360.00    115.27 o 
   0  13   3      422.74      364.02     69.96 o 
   1  13   3       17.99        2.08     61.42 o 
   2  13   3      178.76      172.95     71.07 o 
   3  13   3       44.72       94.85     69.54 o 
   4  13   3     2362.47     2302.36    133.46 o 
   5  13   3     1004.65      924.24    111.20 o 
 -18  14   3      559.80      434.33     83.75 o 
 -17  14   3        0.54        0.00     75.55 o 
 -16  14   3        6.81        0.00     66.17 o 
 -15  14   3      258.84      226.52     70.30 o 
 -14  14   3      642.19      581.92     76.35 o 
 -13  14   3      147.64      109.40     62.12 o 
 -12  14   3       23.79        0.00     56.19 o 
 -11  14   3      505.08      387.41     67.27 o 
 -10  14   3     2060.84     1926.47    311.79 o 
  -9  14   3     3205.32     3147.22    174.44 o 
  -8  14   3     1666.77     1613.86     89.90 o 
  -7  14   3      960.63      924.55     94.60 o 
  -6  14   3     1099.06     1028.85     76.29 o 
  -5  14   3      130.66       61.31     43.71 o 
  -4  14   3      871.66      935.11     63.07 o 
  -3  14   3      738.57      733.85     74.89 o 
  -2  14   3        2.26        0.00     56.19 o 
  -1  14   3     1778.65     1701.46    106.11 o 
   0  14   3     3416.19     3054.01    138.89 o 
   1  14   3        0.98        0.00     68.63 o 
   2  14   3      885.65      891.99     95.73 o 
   3  14   3      124.09      138.06     88.86 o 
   4  14   3     2239.60     2224.17    136.02 o 
 -17  15   3      137.59       51.47     75.42 o 
 -16  15   3       69.71       70.76     71.33 o 
 -15  15   3     1203.25     1144.13    136.21 o 
 -14  15   3     1007.99      957.51    155.36 o 
 -13  15   3      840.80      896.34     86.03 o 
 -12  15   3     2220.06     2300.98    353.83 o 
 -11  15   3      425.78      364.36     56.79 o 
 -10  15   3      230.03      146.94     49.64 o 
  -9  15   3       37.52        6.62     46.32 o 
  -8  15   3       69.53      134.24     49.62 o 
  -7  15   3      130.70       44.63     46.89 o 
  -6  15   3       18.33        0.00     50.17 o 
  -5  15   3     1598.09     1355.08     74.93 o 
  -4  15   3       20.96       28.71     61.06 o 
  -3  15   3       72.48       45.93     62.18 o 
  -2  15   3      401.14      499.46     76.92 o 
  -1  15   3     1241.18     1212.03    100.98 o 
   0  15   3      109.34       15.96     71.40 o 
   1  15   3      479.05      385.60     98.97 o 
   2  15   3        2.42       45.52     77.69 o 
 -17  16   3        1.64        0.00     69.54 o 
 -16  16   3      125.64      116.21     74.40 o 
 -15  16   3      229.19      170.47     75.65 o 
 -14  16   3     1193.54     1220.74    178.78 o 
 -13  16   3      948.60      509.72    107.48 o 
 -12  16   3     1204.30     1321.59    150.04 o 
 -11  16   3      155.08       55.60     53.10 o 
 -10  16   3       29.80       16.74     50.72 o 
  -9  16   3      879.42      796.73    113.69 o 
  -8  16   3     2884.37     2884.03    243.00 o 
  -7  16   3     3904.30     3945.96    350.87 o 
  -6  16   3      724.83      689.04     64.92 o 
  -5  16   3     3604.92     3480.77    277.21 o 
  -4  16   3       66.40       31.15     65.15 o 
  -3  16   3        0.75       44.06     67.18 o 
  -2  16   3      999.02      878.00     92.40 o 
  -1  16   3       36.62       65.24     73.83 o 
   0  16   3      155.10       60.44    117.06 o 
   1  16   3      888.18      815.56    129.29 o 
 -16  17   3      495.19      635.08     91.27 o 
 -15  17   3      315.52      477.69     86.11 o 
 -14  17   3     1043.90     1152.85    143.66 o 
 -13  17   3      262.13      122.22     78.21 o 
 -12  17   3        8.30        0.00     66.29 o 
 -11  17   3       73.21       15.61     54.45 o 
 -10  17   3     1027.26     1218.97     82.40 o 
  -9  17   3      806.00      736.96     96.18 o 
  -8  17   3        6.39       36.06     85.75 o 
  -7  17   3      786.26      815.21     72.00 o 
  -6  17   3     2957.81     2609.03    342.65 o 
  -5  17   3      826.91      772.21    176.65 o 
  -4  17   3      431.12      452.36     81.95 o 
  -3  17   3     1631.58     1568.37    329.35 o 
  -2  17   3      985.56      996.31    101.25 o 
  -1  17   3       51.36        0.00     77.73 o 
 -15  18   3       46.70        0.00     75.38 o 
 -14  18   3      873.06      937.04    100.66 o 
 -13  18   3       91.28        0.00     69.27 o 
 -12  18   3        1.13        0.00     69.73 o 
 -11  18   3      486.29      610.58     69.73 o 
 -10  18   3      450.01      450.50     65.47 o 
  -9  18   3      366.98      228.45     61.86 o 
  -8  18   3     1557.61     1529.72    186.73 o 
  -7  18   3        5.38        0.00     65.73 o 
  -6  18   3      772.99      724.62    142.06 o 
  -5  18   3       54.87        1.41     72.44 o 
  -4  18   3        1.94       61.47     74.01 o 
  -3  18   3      275.57      232.88     83.83 o 
  -2  18   3      565.08      385.91     91.77 o 
 -13  19   3      201.57      173.71     80.28 o 
 -12  19   3       60.01       26.46     72.59 o 
 -11  19   3      577.88      617.03     72.36 o 
 -10  19   3      495.85      402.57     68.88 o 
  -9  19   3      849.54      934.25    165.27 o 
  -8  19   3      264.84      138.78     76.86 o 
  -7  19   3       90.64      159.12     76.92 o 
  -6  19   3      409.81      466.91     87.37 o 
  -5  19   3     1006.03      966.99    103.80 o 
   2 -19   4     1699.70     1608.13    115.27 o 
   3 -19   4      363.12      341.95     66.75 o 
   4 -19   4        0.94        0.00     60.86 o 
   5 -19   4      543.93      492.49    101.13 o 
   6 -19   4      326.39      381.83     67.20 o 
   7 -19   4       43.41        0.00     57.76 o 
   8 -19   4      588.13      639.80     74.27 o 
   9 -19   4       57.53       37.60     98.40 o 
  10 -19   4      234.84      224.04     63.57 o 
  11 -19   4        0.55        0.00     70.07 o 
   0 -18   4      225.06       88.85     75.14 o 
   1 -18   4      325.95      360.82     80.54 o 
   2 -18   4      232.79      189.85     60.42 o 
   3 -18   4       44.28       53.07     56.16 o 
   4 -18   4     1228.86     1359.40     95.70 o 
   5 -18   4     1281.95     1467.81     86.99 o 
   6 -18   4       71.03       26.62     56.28 o 
   7 -18   4        1.80        0.00     53.63 o 
   8 -18   4      427.26      234.79     62.87 o 
   9 -18   4      658.46      725.37     72.88 o 
  10 -18   4      427.30      323.04     64.84 o 
  11 -18   4      228.45      343.11     79.53 o 
  12 -18   4      379.17      430.67    166.54 o 
  -2 -17   4      293.62      225.82     85.39 o 
  -1 -17   4      215.21      191.38     76.14 o 
   0 -17   4       22.53       70.77     70.30 o 
   1 -17   4      309.35      215.09     60.27 o 
   2 -17   4      841.20      793.31     70.43 o 
   3 -17   4      273.21      253.61     58.83 o 
   4 -17   4       17.12        0.00     51.00 o 
   5 -17   4        5.79        0.00     53.94 o 
   6 -17   4       53.23       15.04     54.96 o 
   7 -17   4     2878.52     3293.07    135.05 o 
   8 -17   4      598.82      940.36    184.02 o 
   9 -17   4      301.27      282.90     60.85 o 
  10 -17   4      142.18       41.52     55.17 o 
  11 -17   4        4.99        0.00     66.92 o 
  12 -17   4      868.60     1216.04    105.07 o 
  13 -17   4      100.42        0.00     70.42 o 
  -3 -16   4        0.56        0.00     71.01 o 
  -2 -16   4     5330.17     5347.38    187.66 o 
  -1 -16   4      344.01      295.96     75.92 o 
   0 -16   4      201.68      198.72     56.95 o 
   1 -16   4       32.48       22.12     50.47 o 
   2 -16   4      579.58      597.89     63.42 o 
   3 -16   4     1620.96     1846.41     86.90 o 
   4 -16   4       39.36        0.00     47.59 o 
   5 -16   4       32.85        8.65     59.98 o 
   6 -16   4     2980.58     2926.91    132.56 o 
   7 -16   4     5921.40     6178.62    278.86 o 
   8 -16   4       23.97       29.99     50.37 o 
   9 -16   4      193.99       91.79     52.98 o 
  10 -16   4     1194.73     1364.65     81.57 o 
  11 -16   4        5.64        0.00     63.17 o 
  12 -16   4      242.50      214.61     74.56 o 
  13 -16   4      166.56      216.24     75.02 o 
  14 -16   4       74.15       71.25     82.47 o 
  -5 -15   4        8.06        0.00     71.33 o 
  -4 -15   4     1294.16     1274.77    109.43 o 
  -3 -15   4     1732.31     1489.80    145.79 o 
  -2 -15   4     3590.59     3443.04    143.57 o 
  -1 -15   4     2439.54     2413.36     95.90 o 
   0 -15   4       91.96      101.95     48.94 o 
   1 -15   4       50.68       70.47     46.94 o 
   2 -15   4      466.68      499.74     57.30 o 
   3 -15   4      938.44     1001.93     68.24 o 
   4 -15   4        1.97        0.00     45.45 o 
   5 -15   4      681.56      754.45     63.60 o 
   6 -15   4      728.18      855.84     65.33 o 
   7 -15   4      840.29      932.41    102.78 o 
   8 -15   4     2284.70     2451.02     94.50 o 
   9 -15   4     1260.36     1370.98    130.84 o 
  10 -15   4       35.78        0.17     49.39 o 
  11 -15   4       42.33        0.00     58.15 o 
  12 -15   4       16.08        0.00     89.92 o 
  13 -15   4      245.72      238.41     75.99 o 
  14 -15   4      206.46      242.36     74.19 o 
  15 -15   4        3.50        0.00     67.36 o 
  -6 -14   4       35.29       29.24     70.30 o 
  -5 -14   4     1579.11     1499.61    130.36 o 
  -4 -14   4      764.49      869.14    138.34 o 
  -3 -14   4        2.05        0.00     89.92 o 
  -2 -14   4     4080.00     3835.07    115.49 o 
  -1 -14   4      618.10      725.62     60.62 o 
   0 -14   4      119.33       63.08     45.15 o 
   1 -14   4       73.27       80.53     43.57 o 
   2 -14   4      143.78      107.04     44.45 o 
   3 -14   4      438.27      397.40     51.64 o 
   4 -14   4       75.19       66.53     43.48 o 
   5 -14   4      585.35      731.81     58.76 o 
   6 -14   4     1094.57     1208.65     72.69 o 
   7 -14   4      318.95      434.18     53.24 o 
   8 -14   4      108.35       97.29     46.49 o 
   9 -14   4        5.96       58.63     49.69 o 
  10 -14   4      537.65      672.84     76.82 o 
  11 -14   4     1209.89     1087.09    116.52 o 
  12 -14   4     1059.22     1053.26     91.24 o 
  13 -14   4     1474.61     1626.00    114.40 o 
  14 -14   4      354.60      374.07     75.17 o 
  15 -14   4      377.83      292.89     76.76 o 
  -7 -13   4      663.78      603.69     84.11 o 
  -6 -13   4     1059.78     1098.68     95.73 o 
  -5 -13   4       37.08        0.00     64.94 o 
  -4 -13   4     2169.86     1893.64    107.27 o 
  -3 -13   4     6777.38     6726.23    223.47 o 
  -2 -13   4        1.90       19.25     41.64 o 
  -1 -13   4        0.16        0.00     38.39 o 
   0 -13   4     1187.06     1178.03     66.09 o 
   1 -13   4      708.74      629.24     60.62 o 
   2 -13   4     1344.81     1565.64     71.67 o 
   3 -13   4      236.98      239.72     43.82 o 
   4 -13   4      197.41      215.63     43.34 o 
   5 -13   4       12.36       21.07     39.18 o 
   6 -13   4      196.57      239.29     48.63 o 
   7 -13   4     1485.89     1653.88     93.10 o 
   8 -13   4        3.00        0.00     38.82 o 
   9 -13   4     1584.47     1668.48    142.99 o 
  10 -13   4     4352.39     4768.79    294.55 o 
  11 -13   4     4623.18     4229.22    313.92 o 
  12 -13   4       13.69        0.00     67.57 o 
  13 -13   4      313.48      291.62     69.86 o 
  14 -13   4        7.51       37.39     64.11 o 
  15 -13   4       12.21        0.00     64.73 o 
  -8 -12   4      105.38       80.20     64.69 o 
  -7 -12   4      993.05     1033.94     89.96 o 
  -6 -12   4     1337.88     1258.31     98.16 o 
  -5 -12   4     2688.95     2729.52    164.94 o 
  -4 -12   4     3766.62     3878.27    143.01 o 
  -3 -12   4      926.64     1015.16     65.04 o 
  -2 -12   4     1539.56     1405.66     70.27 o 
  -1 -12   4      558.42      654.60     50.70 o 
   0 -12   4      489.27      501.33     47.22 o 
   1 -12   4     5067.28     5133.38    127.47 o 
   2 -12   4     3184.06     3341.15     96.91 o 
   3 -12   4      419.09      352.32     52.19 o 
   4 -12   4      145.56      141.56     37.84 o 
   5 -12   4       72.28       51.46     36.28 o 
   6 -12   4     1437.20     1433.84     65.87 o 
   7 -12   4        3.49        0.00     36.92 o 
   8 -12   4     1788.03     1987.13    127.00 o 
   9 -12   4     1644.39     1465.86     93.68 o 
  10 -12   4      968.40     1090.18     64.80 o 
  11 -12   4        9.16        0.00     52.67 o 
  12 -12   4     1239.35     1136.61     87.29 o 
  13 -12   4      187.10      135.06     62.77 o 
  14 -12   4      138.14       44.11     64.16 o 
  15 -12   4      193.26      247.79     72.05 o 
  16 -12   4       47.83        0.00     75.55 o 
  -9 -11   4       28.43        0.00     78.75 o 
  -8 -11   4      133.39      115.34    114.40 o 
  -7 -11   4      349.73      488.63     73.33 o 
  -6 -11   4       51.08       60.94     61.67 o 
  -5 -11   4      429.46      381.18     63.75 o 
  -4 -11   4      594.03      649.73     51.77 o 
  -3 -11   4     1512.80     1431.52     68.17 o 
  -2 -11   4      348.43      468.12     54.91 o 
  -1 -11   4       61.32       91.88     35.32 o 
   0 -11   4     3617.37     3532.46     98.29 o 
   1 -11   4     1266.84     1243.87     60.16 o 
   2 -11   4     1395.64     1647.05     69.17 o 
   3 -11   4       84.60       67.49     32.48 o 
   4 -11   4       68.63       61.78     32.25 o 
   5 -11   4     1353.08     1278.84     72.93 o 
   6 -11   4     1027.17     1097.50     58.70 o 
   7 -11   4        4.27        0.00     39.90 o 
   8 -11   4        0.76        0.00     34.22 o 
   9 -11   4     1003.90      966.22     57.91 o 
  10 -11   4     1206.50     1902.48     74.30 o 
  11 -11   4        6.41       15.60     51.08 o 
  12 -11   4     1014.65      919.85     81.94 o 
  13 -11   4       33.80        6.48     80.34 o 
  14 -11   4      128.68        0.00     63.52 o 
  15 -11   4      116.68       91.59     66.46 o 
  16 -11   4       13.93        0.00     64.64 o 
 -10 -10   4     2766.93     2634.89    119.87 o 
  -9 -10   4      428.27      433.87     62.55 o 
  -8 -10   4      221.56      178.10     44.67 o 
  -7 -10   4     4303.84     4240.26    119.18 o 
  -6 -10   4     2749.32     2809.15    107.97 o 
  -5 -10   4     2392.09     2325.90     68.16 o 
  -4 -10   4     3106.81     2990.10     76.61 o 
  -3 -10   4     4166.23     4113.48     91.11 o 
  -2 -10   4     4742.60     4880.69     99.97 o 
  -1 -10   4     6007.83     6864.65    151.85 o 
   0 -10   4      284.23      330.87     35.85 o 
   1 -10   4       95.49      127.54     30.97 o 
   2 -10   4      638.46      773.07     48.61 o 
   3 -10   4     1168.93      997.05     52.10 o 
   4 -10   4     1235.07     1298.83     57.24 o 
   5 -10   4     4200.77     4158.31    107.43 o 
   6 -10   4      323.77      381.92     38.92 o 
   7 -10   4     1441.10     1381.54     60.17 o 
   8 -10   4        0.90        0.00     31.31 o 
   9 -10   4     1424.11     1206.40     59.47 o 
  10 -10   4     2190.11     2157.06     76.22 o 
  11 -10   4      684.80      536.18     65.63 o 
  12 -10   4       41.57        0.00     52.94 o 
  13 -10   4        1.06        0.00     54.14 o 
  14 -10   4     1080.22      917.04     83.75 o 
  15 -10   4     1054.74     1097.39     91.40 o 
  16 -10   4      237.00      277.74    101.09 o 
 -11  -9   4     3779.99     3346.43    137.29 o 
 -10  -9   4     2141.12     1934.80    102.26 o 
  -9  -9   4       12.39        0.00     38.49 o 
  -8  -9   4        1.37       98.60     39.05 o 
  -7  -9   4     1220.22     1233.52     66.01 o 
  -6  -9   4      905.74      973.37     57.36 o 
  -5  -9   4      255.27      333.11     37.88 o 
  -4  -9   4        3.31       38.21     24.84 o 
  -3  -9   4     9968.64     9860.44    174.15 o 
  -2  -9   4        9.38       12.10     19.21 o 
  -1  -9   4     4568.61     4285.94     86.72 o 
   0  -9   4    10057.25     9754.66    262.80 o 
   1  -9   4     4192.54     4639.28    108.82 o 
   2  -9   4     3348.68     3072.91     81.60 o 
   3  -9   4      664.67      649.63     40.36 o 
   4  -9   4      464.98      597.20     38.99 o 
   5  -9   4     3269.99     3388.22     88.68 o 
   6  -9   4    10450.10     9961.26    264.54 o 
   7  -9   4     2833.19     2903.23     68.89 o 
   8  -9   4      887.84      999.19     50.08 o 
   9  -9   4      444.88      489.84     36.32 o 
  10  -9   4      558.68      479.57     38.21 o 
  11  -9   4     1905.89     2273.32    116.20 o 
  12  -9   4      428.43      453.76     88.64 o 
  13  -9   4      807.93      789.67     61.63 o 
  14  -9   4     1241.76     1232.92    107.45 o 
  15  -9   4      318.57      279.12     68.92 o 
  16  -9   4       72.16       72.27     78.21 o 
 -12  -8   4     3607.98     3557.87    144.02 o 
 -11  -8   4      105.62      120.44     55.60 o 
 -10  -8   4       38.79        4.78     47.80 o 
  -9  -8   4      799.68      864.47     58.13 o 
  -8  -8   4     1657.13     1528.12     70.49 o 
  -7  -8   4      287.71      296.72     32.46 o 
  -6  -8   4     1563.32     1661.04     56.18 o 
  -5  -8   4      457.03      461.62     32.94 o 
  -4  -8   4      146.67      171.02     25.27 o 
  -3  -8   4      809.14      856.39     44.48 o 
  -2  -8   4     2938.45     2671.42     62.94 o 
  -1  -8   4      903.44      975.37     49.92 o 
   0  -8   4    13792.92    12550.25    267.56 o 
   1  -8   4     1431.76     1548.35     54.44 o 
   2  -8   4      708.52      592.64     35.66 o 
   3  -8   4     8250.03     8101.13    164.16 o 
   4  -8   4    12925.86    12398.81    296.34 o 
   5  -8   4    15080.92    14454.81    393.81 o 
   6  -8   4     4523.38     4956.41    162.45 o 
   7  -8   4      581.28      558.63     34.88 o 
   8  -8   4      108.07       62.32     25.47 o 
   9  -8   4     4552.89     4321.98     96.77 o 
  10  -8   4      263.12      206.19     33.24 o 
  11  -8   4      108.24       23.85     40.91 o 
  12  -8   4       14.07        0.00     41.11 o 
  13  -8   4      126.03        0.00     51.81 o 
  14  -8   4       56.67        2.03     69.70 o 
  15  -8   4      701.92      629.95     80.57 o 
  16  -8   4      355.48      373.88     77.49 o 
 -13  -7   4      168.50      153.22     70.23 o 
 -12  -7   4      607.62      494.56     71.29 o 
 -11  -7   4     1033.06      926.87    115.99 o 
 -10  -7   4       28.34        5.70     46.02 o 
  -9  -7   4       44.77       86.45     37.16 o 
  -8  -7   4      242.54      342.02     41.66 o 
  -7  -7   4        0.39        0.00     26.54 o 
  -6  -7   4     3375.74     3024.29     73.48 o 
  -5  -7   4     2228.96     2345.42     61.94 o 
  -4  -7   4        8.34        0.00     19.24 o 
  -3  -7   4      188.63      189.82     21.50 o 
  -2  -7   4     5039.78     4871.57    106.79 o 
  -1  -7   4     9713.01    10285.13    201.19 o 
   0  -7   4      611.45      681.78     29.56 o 
   1  -7   4    10558.13     9919.46    215.85 o 
   2  -7   4     1210.23     1196.96     75.02 o 
   3  -7   4     7614.62     6706.97    171.57 o 
   4  -7   4        4.92        0.00     16.40 o 
   5  -7   4      354.58      326.77     25.04 o 
   6  -7   4     2829.47     3060.64     87.24 o 
   7  -7   4     4327.75     4041.79     84.10 o 
   8  -7   4     1793.72     1613.54     52.03 o 
   9  -7   4      854.91      743.21     68.66 o 
  10  -7   4      116.37       60.59     36.13 o 
  11  -7   4       67.58       50.93     52.89 o 
  12  -7   4       91.42      103.18     43.89 o 
  13  -7   4     1575.69     1480.87    129.83 o 
  14  -7   4        0.46        0.00     81.41 o 
  15  -7   4       94.52        0.00     65.40 o 
  16  -7   4        0.16        0.00     65.35 o 
 -13  -6   4     1382.30     1322.15     98.18 o 
 -12  -6   4        3.93       18.91     58.53 o 
 -11  -6   4      222.65      179.00     54.46 o 
 -10  -6   4     1990.69     1928.63     96.32 o 
  -9  -6   4       86.75      140.69     35.78 o 
  -8  -6   4     4112.59     3906.52     87.61 o 
  -7  -6   4     1797.77     1850.45     64.52 o 
  -6  -6   4    13337.63    13632.59    229.83 o 
  -5  -6   4      338.10      306.77     25.98 o 
  -4  -6   4     1277.76     1559.30     57.70 o 
  -3  -6   4     9518.18    10673.33    179.54 o 
  -2  -6   4     2047.67     1966.86     47.85 o 
  -1  -6   4     8937.48     9405.40    181.05 o 
   0  -6   4     9529.65     7782.27    173.72 o 
   1  -6   4    21526.25    20856.31    329.89 o 
   2  -6   4    10063.82    10690.05    239.15 o 
   3  -6   4      491.58      756.67     36.47 o 
   4  -6   4    15850.87    14092.25    420.70 o 
   5  -6   4       10.32        0.00     19.73 o 
   6  -6   4      178.54      197.06     23.34 o 
   7  -6   4      874.60      921.10     40.34 o 
   8  -6   4      449.93      508.70     32.68 o 
   9  -6   4     7071.78     7262.82    136.41 o 
  10  -6   4      507.48      446.97     45.30 o 
  11  -6   4       71.58        3.20     38.60 o 
  12  -6   4      315.82      175.83     68.17 o 
  13  -6   4        3.11        0.00     53.93 o 
  14  -6   4      930.70      802.22     84.02 o 
  15  -6   4      264.03      288.39     74.73 o 
 -14  -5   4       13.59       62.48     59.06 o 
 -13  -5   4       90.72        7.07    112.80 o 
 -12  -5   4       69.11       74.14     54.80 o 
 -11  -5   4       43.94       24.60     46.92 o 
 -10  -5   4        2.21        0.00     42.81 o 
  -9  -5   4      152.95      180.85     28.42 o 
  -8  -5   4     8484.93     8062.10    147.79 o 
  -7  -5   4     3418.13     3337.15     75.85 o 
  -6  -5   4     1691.63     1738.00     50.98 o 
  -5  -5   4     5013.52     5034.60     96.48 o 
  -4  -5   4     5449.68     5527.38    102.07 o 
  -3  -5   4      309.38      392.47     21.93 o 
  -2  -5   4     4760.40     4521.00     83.05 o 
  -1  -5   4     2981.29     2792.04     70.12 o 
   0  -5   4     8237.03     8082.55    173.52 o 
   1  -5   4     2921.69     1938.83     60.51 o 
   2  -5   4       16.78       11.96     13.82 o 
   3  -5   4        4.68        9.65     15.36 o 
   4  -5   4       20.51       32.38     16.34 o 
   5  -5   4      579.36      668.58     32.38 o 
   6  -5   4       25.17       22.61     19.46 o 
   7  -5   4       82.20       87.59     23.76 o 
   8  -5   4      984.10     1218.74     65.59 o 
   9  -5   4    13975.94    14229.18    241.13 o 
  10  -5   4     5380.02     5036.21    124.82 o 
  11  -5   4       48.65        3.47     56.40 o 
  12  -5   4     1242.99     1305.18     89.54 o 
  13  -5   4       33.47        0.74     58.17 o 
  14  -5   4      356.08      391.37     76.57 o 
  15  -5   4      105.66      164.20     73.77 o 
 -15  -4   4     1807.94     1899.89    112.84 o 
 -14  -4   4       59.02        0.00     56.81 o 
 -13  -4   4       67.84       14.72     57.46 o 
 -12  -4   4      536.10      514.41     63.95 o 
 -11  -4   4      867.61      919.89     76.74 o 
 -10  -4   4     1236.93     1062.97     58.22 o 
  -9  -4   4       93.12      116.51     29.31 o 
  -8  -4   4      362.57      403.63     30.54 o 
  -7  -4   4     8698.12     8456.81    149.54 o 
  -6  -4   4     4019.10     4047.76     81.87 o 
  -5  -4   4    10450.66    10909.38    182.48 o 
  -4  -4   4       16.08       20.64     14.95 o 
  -3  -4   4        0.85       38.22     14.04 o 
  -2  -4   4      245.06      234.95     16.24 o 
  -1  -4   4    26690.37    27766.43    499.89 o 
   0  -4   4     1330.36      983.90     32.35 o 
   1  -4   4     1981.60     1703.49     81.87 o 
   2  -4   4      208.80      242.01     16.95 o 
   3  -4   4     1355.88     1788.23     48.93 o 
   4  -4   4      872.67      633.95     29.27 o 
   5  -4   4     4278.68     4244.22    112.16 o 
   6  -4   4     2366.00     1825.07     71.88 o 
   7  -4   4     8035.76     7011.67    133.94 o 
   8  -4   4     2887.48     2804.82     68.99 o 
   9  -4   4     1873.58     1904.62     74.95 o 
  10  -4   4      801.52      641.83     98.79 o 
  11  -4   4      259.67      241.47     56.65 o 
  12  -4   4       37.65        0.00     52.95 o 
  13  -4   4      256.08      184.66     66.51 o 
  14  -4   4      148.91       12.69     66.51 o 
  15  -4   4      252.41      198.14     77.23 o 
 -15  -3   4       12.68       21.79     60.18 o 
 -14  -3   4      162.77      164.63     61.32 o 
 -13  -3   4      157.76      162.21     57.38 o 
 -12  -3   4      790.57      787.78     69.21 o 
 -11  -3   4     1760.56     1555.62     64.56 o 
 -10  -3   4     3312.82     2999.24     87.44 o 
  -9  -3   4     9220.89     8881.18    159.06 o 
  -8  -3   4     1304.01     1676.48     57.52 o 
  -7  -3   4      514.16      678.44     43.31 o 
  -6  -3   4      395.98      336.90     22.76 o 
  -5  -3   4     1190.27     1348.38     39.41 o 
  -4  -3   4     6754.17     7700.00    130.47 o 
  -3  -3   4      949.07      898.20     53.30 o 
  -2  -3   4     4286.88     4486.15    122.84 o 
  -1  -3   4      582.12      703.40     52.14 o 
   0  -3   4       94.74       38.21     10.68 o 
   1  -3   4     4397.37     3219.80     82.63 o 
   2  -3   4      504.53      145.62     15.16 o 
   3  -3   4     1400.41     1185.14     33.72 o 
   4  -3   4      609.94      417.89     23.63 o 
   5  -3   4     1104.79     1301.28     40.05 o 
   6  -3   4      290.57      222.34     22.69 o 
   7  -3   4      389.01      475.69     35.33 o 
   8  -3   4    13965.34    14070.64    363.56 o 
   9  -3   4       11.50        0.00     24.67 o 
  10  -3   4      809.52      924.34    104.82 o 
  11  -3   4        0.50        0.00     60.12 o 
  12  -3   4       61.36       76.25     59.22 o 
  13  -3   4     2716.75     2895.19    172.92 o 
  14  -3   4        5.59        0.00     64.64 o 
  15  -3   4        5.61        0.00     67.72 o 
 -16  -2   4      229.61      175.51     69.87 o 
 -15  -2   4      280.86      203.16     67.61 o 
 -14  -2   4      299.47      299.30     65.06 o 
 -13  -2   4     3543.61     3474.99    133.84 o 
 -12  -2   4     1086.06     1115.83     59.65 o 
 -11  -2   4     3292.83     3372.47     94.89 o 
 -10  -2   4     4169.26     4136.98    104.70 o 
  -9  -2   4        1.74       39.78     21.81 o 
  -8  -2   4      364.84      318.26     25.23 o 
  -7  -2   4      580.83      516.92     27.03 o 
  -6  -2   4     5018.24     5043.15     92.36 o 
  -5  -2   4    12128.40    11071.35    181.26 o 
  -4  -2   4    25976.50    27337.25    427.14 o 
  -3  -2   4    19849.13    21163.39    331.71 o 
  -2  -2   4     3964.43     3757.02     79.65 o 
  -1  -2   4      553.80      361.40     19.08 o 
   0  -2   4    19207.21    19475.88    358.53 o 
   1  -2   4    11214.19    11720.59    206.43 o 
   2  -2   4     1695.99     1750.74     48.14 o 
   3  -2   4      358.24      273.07     17.94 o 
   4  -2   4     1473.43     1777.59     43.88 o 
   5  -2   4      372.57      433.63     24.80 o 
   6  -2   4       64.38        0.00     24.58 o 
   7  -2   4    12742.92    13687.63    267.39 o 
   8  -2   4     1713.12     1712.65     65.64 o 
   9  -2   4      664.72      745.00     77.28 o 
  10  -2   4      669.58      757.82     68.92 o 
  11  -2   4       78.03       73.38     55.12 o 
  12  -2   4      219.91      212.20     63.63 o 
  13  -2   4     2907.03     3031.53    137.63 o 
  14  -2   4       39.42        0.00     66.51 o 
 -16  -1   4       45.75        0.00    107.48 o 
 -15  -1   4      147.48      126.46     83.00 o 
 -14  -1   4     1040.42      816.96     78.16 o 
 -13  -1   4     7557.73     7463.62    231.98 o 
 -12  -1   4     2925.22     3124.51     92.36 o 
 -11  -1   4     1665.54     1752.60     78.00 o 
 -10  -1   4      340.39      337.66     37.45 o 
  -9  -1   4     2005.34     1838.79     61.24 o 
  -8  -1   4     3308.49     3318.50     82.64 o 
  -7  -1   4     2459.94     2237.40     61.82 o 
  -6  -1   4    24272.67    28027.64    439.98 o 
  -5  -1   4    21601.68    22645.55    356.63 o 
  -4  -1   4       97.57       59.48     12.64 o 
  -3  -1   4      423.19      559.77     24.88 o 
  -2  -1   4       40.71       48.87     12.87 o 
  -1  -1   4     5651.48     6593.45    144.22 o 
   0  -1   4    14007.27    16583.69    306.68 o 
   1  -1   4      276.83      794.72     26.10 o 
   2  -1   4     6990.35     6717.38    113.42 o 
   3  -1   4     3719.55     4388.78     80.53 o 
   4  -1   4     6735.11     6821.66    118.99 o 
   5  -1   4     3305.07     3072.59     83.37 o 
   6  -1   4      488.45      538.34     29.49 o 
   7  -1   4     2246.26     2116.12     70.70 o 
   8  -1   4       45.68       50.95     32.58 o 
   9  -1   4        6.87       16.91     34.23 o 
  10  -1   4      746.07      679.91     68.16 o 
  11  -1   4      678.51      654.41     73.02 o 
  12  -1   4      144.46      197.18     66.44 o 
  13  -1   4     3995.69     4810.62    176.02 o 
  14  -1   4       21.77        0.00     77.15 o 
 -17   0   4        2.81        0.00     68.48 o 
 -16   0   4      991.25     1091.05     98.43 o 
 -15   0   4        2.30        0.00     58.22 o 
 -14   0   4      746.85      794.31     76.24 o 
 -13   0   4        9.19       30.90     40.39 o 
 -12   0   4     2135.49     2135.80     75.27 o 
 -11   0   4     3884.44     3865.92    100.14 o 
 -10   0   4      121.80       87.45     29.23 o 
  -9   0   4       43.60       49.60     25.75 o 
  -8   0   4     4263.04     4603.18    102.90 o 
  -7   0   4    16984.26    16414.29    304.76 o 
  -6   0   4     1887.84     2096.60     55.27 o 
  -5   0   4     2256.89     1768.56     47.16 o 
  -4   0   4    36673.04    36244.54    561.20 o 
  -3   0   4     8397.68     8941.15    143.26 o 
  -2   0   4      601.73      627.91     25.76 o 
  -1   0   4     8438.76     6293.42    122.20 o 
   0   0   4    13940.71    12200.86    194.22 o 
   1   0   4      917.07      688.93     27.80 o 
   2   0   4     2928.08     4833.56    101.92 o 
   3   0   4     6977.78     8842.68    174.05 o 
   4   0   4    16317.38    15552.29    294.84 o 
   5   0   4       45.45       32.17     24.27 o 
   6   0   4     8595.17     8929.52    185.72 o 
   7   0   4      708.50      723.46     46.71 o 
   8   0   4      361.64      312.99     40.38 o 
   9   0   4     4640.89     4995.65    129.16 o 
  10   0   4     1887.54     2129.10    105.05 o 
  11   0   4        0.38       15.40     71.30 o 
  12   0   4      145.59      204.10     66.21 o 
  13   0   4      415.36      401.50     86.20 o 
  14   0   4      177.88      199.37     77.11 o 
 -17   1   4      162.44      190.49     72.57 o 
 -16   1   4     1289.34     1325.31     99.02 o 
 -15   1   4      100.28       39.04     58.78 o 
 -14   1   4      396.32      559.88     95.85 o 
 -13   1   4      471.96      560.45     48.38 o 
 -12   1   4        8.32       38.20     33.69 o 
 -11   1   4     5662.34     5607.94    129.24 o 
 -10   1   4       64.04       93.71     29.02 o 
  -9   1   4     7323.78     7506.05    155.26 o 
  -8   1   4      316.37      351.05     28.70 o 
  -7   1   4     8831.80     9297.30    180.32 o 
  -6   1   4    21892.71    21600.71    391.26 o 
  -5   1   4     1285.23     1518.42     51.51 o 
  -4   1   4       17.64       65.84     11.79 o 
  -3   1   4      339.38      549.88     20.09 o 
  -2   1   4     2806.73     2905.13     63.01 o 
  -1   1   4     4801.86     5706.15     95.79 o 
   0   1   4    91297.27   102977.10   2836.25 o 
   1   1   4    27241.23    26535.53    510.19 o 
   2   1   4     1357.04     1232.36     45.38 o 
   3   1   4    31117.35    30573.47    557.74 o 
   4   1   4    12890.39    13350.79    258.39 o 
   5   1   4     2850.33     2528.60     75.86 o 
   6   1   4     1181.29     1421.84     62.99 o 
   7   1   4     1893.86     2061.13     98.55 o 
   8   1   4     5187.61     5349.95    134.60 o 
   9   1   4      258.27      305.65     45.67 o 
  10   1   4       84.09       66.88     70.77 o 
  11   1   4     2835.86     2647.64    122.13 o 
  12   1   4     1882.32     1967.08    114.11 o 
  13   1   4      422.72      323.93     77.27 o 
 -17   2   4       17.38        0.00     65.14 o 
 -16   2   4      846.19      777.76     81.85 o 
 -15   2   4     1347.48     1499.24     72.96 o 
 -14   2   4       12.78       12.56     39.12 o 
 -13   2   4     1105.46     1326.97     63.03 o 
 -12   2   4      257.17      367.04     41.28 o 
 -11   2   4       68.33       72.81     32.10 o 
 -10   2   4      678.65     1015.67    120.00 o 
  -9   2   4     7571.78     7993.93    162.83 o 
  -8   2   4    13064.34    11767.55    225.19 o 
  -7   2   4    10518.00    10120.59    193.88 o 
  -6   2   4     4096.55     3636.56     79.87 o 
  -5   2   4    41464.79    41172.29    729.45 o 
  -4   2   4      608.33      867.04     39.10 o 
  -3   2   4    14548.89    16000.92    282.78 o 
  -2   2   4      460.34      207.17     13.70 o 
  -1   2   4    12420.19    13019.10    207.42 o 
   0   2   4     9103.14    10748.87    203.88 o 
   1   2   4    18746.10    23168.68    460.30 o 
   2   2   4       52.77       19.89     18.48 o 
   3   2   4     2384.57     2707.12     73.58 o 
   4   2   4      160.55      407.64     39.86 o 
   5   2   4      124.47       95.02     29.48 o 
   6   2   4       75.53      142.45     33.90 o 
   7   2   4        7.77        0.00     42.06 o 
   8   2   4      102.02      102.23     39.60 o 
   9   2   4      791.35      932.74     86.41 o 
  10   2   4      891.22     1026.39     83.59 o 
  11   2   4     2241.08     2171.91    114.86 o 
  12   2   4       56.08       72.87     80.34 o 
  13   2   4        3.14        0.00     66.64 o 
 -18   3   4        6.36        0.00    121.84 o 
 -17   3   4      199.44      114.66     70.43 o 
 -16   3   4       48.43       73.61     46.53 o 
 -15   3   4      917.32     1098.62     65.17 o 
 -14   3   4       28.15       88.72     40.48 o 
 -13   3   4       36.24        0.00     35.51 o 
 -12   3   4     2130.49     2345.27     76.62 o 
 -11   3   4     2811.38     2850.07     80.25 o 
 -10   3   4     3790.66     3536.10     88.61 o 
  -9   3   4     9441.06     9236.06    183.87 o 
  -8   3   4     2298.95     2357.80     71.15 o 
  -7   3   4    59349.12    60240.85   1134.01 o 
  -6   3   4      439.62      444.15     26.95 o 
  -5   3   4       24.54       59.46     15.59 o 
  -4   3   4     1418.90     1728.27     38.60 o 
  -3   3   4       18.36       56.49     12.42 o 
  -2   3   4     6223.01     8438.25    138.52 o 
  -1   3   4     8678.14     9756.14    185.99 o 
   0   3   4      989.25     1708.87     50.88 o 
   1   3   4      462.50      495.73     30.72 o 
   2   3   4        2.83       12.40     20.65 o 
   3   3   4     2703.69     3349.21     86.59 o 
   4   3   4        3.19        0.00     24.86 o 
   5   3   4     2882.10     2425.73     77.12 o 
   6   3   4     1861.57     2134.85     77.97 o 
   7   3   4      316.93      379.49     44.98 o 
   8   3   4     2278.32     2251.04    117.98 o 
   9   3   4       65.19       62.82     43.70 o 
  10   3   4      729.58      757.14     78.78 o 
  11   3   4      212.81      230.36     67.41 o 
  12   3   4     1500.94     1643.90    111.59 o 
 -18   4   4       11.32        7.55     69.54 o 
 -17   4   4      189.64      345.28     54.95 o 
 -16   4   4     1854.26     2253.63    127.97 o 
 -15   4   4       36.56       20.96     43.72 o 
 -14   4   4      687.63      748.35     89.73 o 
 -13   4   4     1803.88     1776.64     69.93 o 
 -12   4   4     4563.11     4656.69    127.16 o 
 -11   4   4      145.45      174.90     33.41 o 
 -10   4   4       21.10        5.78     26.24 o 
  -9   4   4      933.48     1031.03     44.63 o 
  -8   4   4       26.01      133.32     23.86 o 
  -7   4   4      459.81      409.79     35.74 o 
  -6   4   4      459.70      675.56     32.63 o 
  -5   4   4      129.00      132.37     14.87 o 
  -4   4   4    23385.04    21604.78    339.00 o 
  -3   4   4        1.59       33.28     13.16 o 
  -2   4   4     3603.89     3823.29     70.91 o 
  -1   4   4      692.31      886.98     45.78 o 
   0   4   4       82.65        4.49     18.00 o 
   1   4   4     9531.07    11759.10    227.84 o 
   2   4   4       62.96      106.13     24.38 o 
   3   4   4     5954.04     6175.67    136.98 o 
   4   4   4     3811.44     3975.36    103.64 o 
   5   4   4    11698.86    11516.03    236.22 o 
   6   4   4     2936.28     2813.35     90.27 o 
   7   4   4     1869.02     1793.09     78.03 o 
   8   4   4      651.45      728.91     57.23 o 
   9   4   4      556.53      602.53     59.33 o 
  10   4   4     1938.35     1880.60    108.35 o 
  11   4   4      182.55      244.78     70.14 o 
  12   4   4     3018.86     3094.44    143.51 o 
 -18   5   4      128.55      101.28     79.28 o 
 -17   5   4      116.59      155.93     53.10 o 
 -16   5   4     1264.01     1187.36     70.63 o 
 -15   5   4        0.03        0.00     41.89 o 
 -14   5   4      138.82      152.91     41.97 o 
 -13   5   4     2267.70     2337.02    107.06 o 
 -12   5   4      255.50      312.67     39.04 o 
 -11   5   4     7735.38     7406.82    157.61 o 
 -10   5   4     5768.61     5329.60    119.13 o 
  -9   5   4     2503.86     2454.50     81.65 o 
  -8   5   4       14.74       67.42     26.93 o 
  -7   5   4    17704.32    16957.18    312.89 o 
  -6   5   4       61.74       21.64     13.97 o 
  -5   5   4      416.14      512.75     24.94 o 
  -4   5   4      148.33       73.06     27.19 o 
  -3   5   4     7217.15     7394.25    125.44 o 
  -2   5   4     2406.35     3015.39     60.75 o 
  -1   5   4    11590.22    12095.21    231.91 o 
   0   5   4        1.20       35.37     20.26 o 
   1   5   4     2592.93     2740.36     75.57 o 
   2   5   4     1072.97     1300.87     55.41 o 
   3   5   4    17212.42    17116.10    329.72 o 
   4   5   4     3364.19     3412.69     95.88 o 
   5   5   4     1766.81     1875.42     74.33 o 
   6   5   4      163.14      212.47     41.16 o 
   7   5   4      417.84      506.45     51.58 o 
   8   5   4      151.94      177.86     47.72 o 
   9   5   4        6.14        3.87     58.68 o 
  10   5   4      205.13      119.99     64.33 o 
  11   5   4      227.90      244.29     73.64 o 
 -18   6   4       45.62       10.79     53.64 o 
 -17   6   4      452.87      361.04     58.90 o 
 -16   6   4      116.99      179.86     50.46 o 
 -15   6   4     1323.27     1285.12     69.46 o 
 -14   6   4      201.72      333.92     45.98 o 
 -13   6   4        2.98        0.00     51.37 o 
 -12   6   4     1807.67     1782.84     65.52 o 
 -11   6   4     2866.74     2898.56     81.49 o 
 -10   6   4      238.98      290.12     32.47 o 
  -9   6   4     2214.89     2002.99     60.97 o 
  -8   6   4       33.65       10.97     41.06 o 
  -7   6   4     1866.28     1845.06     80.02 o 
  -6   6   4     2697.83     2130.70     48.80 o 
  -5   6   4      103.09       32.62     15.35 o 
  -4   6   4     2283.01     1478.47     50.07 o 
  -3   6   4     2086.67     2849.29     60.27 o 
  -2   6   4     5875.54     5856.34    105.03 o 
  -1   6   4     1663.47     1114.42     46.61 o 
   0   6   4     3128.53     2940.31     78.57 o 
   1   6   4       81.84       32.75     25.37 o 
   2   6   4      676.36      639.33     42.16 o 
   3   6   4      667.73      695.43     46.77 o 
   4   6   4      145.15      164.15     35.94 o 
   5   6   4      337.76      398.83     44.68 o 
   6   6   4       60.29       25.02     38.13 o 
   7   6   4      459.62      452.80     52.63 o 
   8   6   4      181.61      148.28     49.23 o 
   9   6   4      268.21      361.87     69.60 o 
  10   6   4      253.10      273.96     70.28 o 
 -19   7   4        2.39        0.00     51.91 o 
 -18   7   4      254.84      310.91     58.06 o 
 -17   7   4     2472.98     2953.37    220.06 o 
 -16   7   4       13.85        0.00     46.16 o 
 -15   7   4       34.00        0.00     41.66 o 
 -14   7   4        0.93        0.00     38.76 o 
 -13   7   4      128.37      120.97     38.56 o 
 -12   7   4     1596.27     1377.10     59.15 o 
 -11   7   4       10.18        0.00     27.68 o 
 -10   7   4      651.55      554.54     38.10 o 
  -9   7   4     2912.42     2619.85     93.04 o 
  -8   7   4    12094.19    10406.94    230.67 o 
  -7   7   4      899.35      818.24     33.13 o 
  -6   7   4     1342.61     1383.04     39.77 o 
  -5   7   4     1066.70      762.18     31.36 o 
  -4   7   4     1583.24     1373.37     40.66 o 
  -3   7   4     4269.30     3902.30     77.41 o 
  -2   7   4      430.42      410.91     25.09 o 
  -1   7   4        1.09        0.00     22.54 o 
   0   7   4      567.37      511.60     36.51 o 
   1   7   4     2256.06     2331.16     74.60 o 
   2   7   4    15451.57    15789.55    309.71 o 
   3   7   4     1307.73     1349.18     65.86 o 
   4   7   4     2844.67     2769.65     91.19 o 
   5   7   4     1260.72     1492.80     74.29 o 
   6   7   4      441.16      426.63     50.70 o 
   7   7   4     1293.48     1231.42     73.29 o 
   8   7   4       13.40       19.27     46.24 o 
   9   7   4     3834.71     3573.40    146.73 o 
  10   7   4       39.63       90.43     64.70 o 
 -19   8   4        4.82        0.00    109.61 o 
 -18   8   4     1193.04     1312.48    176.17 o 
 -17   8   4     3475.92     4017.92    359.36 o 
 -16   8   4      549.34      605.59     57.95 o 
 -15   8   4      740.95      756.24     66.13 o 
 -14   8   4      115.80       57.64     46.36 o 
 -13   8   4     3876.70     4028.37    154.39 o 
 -12   8   4     4282.99     4318.64    107.47 o 
 -11   8   4        0.20        3.38     28.45 o 
 -10   8   4      509.90      436.16     35.64 o 
  -9   8   4    12319.83    10974.35    304.71 o 
  -8   8   4       85.53       79.38     33.94 o 
  -7   8   4      507.97      505.45     27.93 o 
  -6   8   4     1673.06     1664.94     45.24 o 
  -5   8   4       10.29       23.73     17.95 o 
  -4   8   4      352.27      542.44     29.96 o 
  -3   8   4      243.90      196.94     26.88 o 
  -2   8   4      226.36      221.81     23.15 o 
  -1   8   4      314.83      374.90     34.42 o 
   0   8   4     2554.14     2474.41     76.69 o 
   1   8   4     4502.64     5097.50    123.68 o 
   2   8   4     3274.15     3486.03     99.54 o 
   3   8   4        6.73        6.06     33.31 o 
   4   8   4     1126.03     1131.31     68.42 o 
   5   8   4     1003.55     1003.55     64.80 o 
   6   8   4      326.37      277.21     50.13 o 
   7   8   4      492.30      477.78     58.17 o 
   8   8   4     5261.77     4942.40    144.34 o 
   9   8   4     2892.53     2855.05    133.93 o 
 -19   9   4      414.28      490.44    116.91 o 
 -18   9   4     1237.78     1257.37     96.69 o 
 -17   9   4     1844.68     2016.27    217.15 o 
 -16   9   4      214.88      174.22     60.38 o 
 -15   9   4      116.95      128.22     43.59 o 
 -14   9   4      612.32      492.58     48.39 o 
 -13   9   4      163.00       68.18     37.61 o 
 -12   9   4       28.41        0.00     30.91 o 
 -11   9   4     1616.68     1490.95    125.93 o 
 -10   9   4      425.77      297.85     33.89 o 
  -9   9   4      185.28      146.90     23.12 o 
  -8   9   4     2045.51     1868.12     53.76 o 
  -7   9   4    11881.13    10831.94    187.08 o 
  -6   9   4       94.88      170.31     28.71 o 
  -5   9   4      190.13      284.13     24.89 o 
  -4   9   4      999.33     1128.63     41.38 o 
  -3   9   4     5642.02     6085.59    113.71 o 
  -2   9   4     9599.86    10944.13    188.25 o 
  -1   9   4      339.60      321.50     36.22 o 
   0   9   4    10579.25    10526.97    218.35 o 
   1   9   4       51.42       26.09     31.70 o 
   2   9   4      379.97      397.50     65.08 o 
   3   9   4     1352.74     1429.59     71.41 o 
   4   9   4      848.31      847.21     73.96 o 
   5   9   4       41.50       90.31     43.90 o 
   6   9   4     1837.92     1959.46     91.38 o 
   7   9   4     2485.26     2095.96     95.38 o 
   8   9   4        2.20        0.00     47.63 o 
 -19  10   4      189.09       96.97     83.24 o 
 -18  10   4      232.72      202.03     66.43 o 
 -17  10   4        0.63        0.00     44.50 o 
 -16  10   4        0.60        0.00     52.54 o 
 -15  10   4      218.59      197.11     44.51 o 
 -14  10   4      397.00      376.75     45.35 o 
 -13  10   4      259.01      183.25     39.67 o 
 -12  10   4      520.73      448.98     42.72 o 
 -11  10   4      537.87      441.99     54.04 o 
 -10  10   4     1530.12     1518.90     73.11 o 
  -9  10   4     1998.21     1739.19     63.82 o 
  -8  10   4     2259.12     1988.47     66.76 o 
  -7  10   4     1742.81     1454.61     59.12 o 
  -6  10   4      445.95      447.50     46.68 o 
  -5  10   4     6823.38     7241.79    154.82 o 
  -4  10   4     2335.08     2410.90     74.79 o 
  -3  10   4     2585.79     2695.07     66.05 o 
  -2  10   4       20.96        0.00     30.80 o 
  -1  10   4      135.43      138.91     31.33 o 
   0  10   4     2755.53     2543.42     83.21 o 
   1  10   4      837.67      943.89     55.96 o 
   2  10   4        0.12        2.15     34.45 o 
   3  10   4     1974.90     1900.93     82.98 o 
   4  10   4     2359.77     2304.25     93.12 o 
   5  10   4       10.86        0.00     41.75 o 
   6  10   4      549.87      809.03     71.05 o 
   7  10   4      628.27      706.43     77.46 o 
 -19  11   4      989.07      947.30    169.20 o 
 -18  11   4      684.29      584.12     82.72 o 
 -17  11   4      153.60       94.04     65.45 o 
 -16  11   4      208.88       49.10     61.62 o 
 -15  11   4       12.60       10.78     55.48 o 
 -14  11   4      911.90      953.80     79.67 o 
 -13  11   4     1352.87     1276.03     81.17 o 
 -12  11   4      459.99      330.77     56.72 o 
 -11  11   4     1294.30     1198.12     76.62 o 
 -10  11   4        4.79        0.00     31.46 o 
  -9  11   4     8265.14     7808.37    167.93 o 
  -8  11   4     9407.60     9880.38    203.88 o 
  -7  11   4      107.16       99.73     34.99 o 
  -6  11   4     3580.96     3442.50     94.03 o 
  -5  11   4    22235.52    21864.16    411.40 o 
  -4  11   4     1319.32     1404.01     64.81 o 
  -3  11   4     2676.89     2629.72     81.10 o 
  -2  11   4        0.81       17.18     44.48 o 
  -1  11   4       85.30       87.17     49.59 o 
   0  11   4     2703.74     2759.65     89.72 o 
   1  11   4      803.57      949.77     61.58 o 
   2  11   4      893.44     1001.38     63.01 o 
   3  11   4      120.01      129.50     42.62 o 
   4  11   4     1040.76     1006.42     70.84 o 
   5  11   4     5194.50     4771.40    140.26 o 
   6  11   4      451.76      503.89     61.30 o 
 -18  12   4        0.22        0.00     84.07 o 
 -17  12   4      222.90      186.05     70.53 o 
 -16  12   4       99.36       39.98     62.13 o 
 -15  12   4        6.97        0.00     70.23 o 
 -14  12   4     5567.08     5021.68    225.60 o 
 -13  12   4     3513.98     3470.72    193.67 o 
 -12  12   4      878.63      898.04     72.54 o 
 -11  12   4      921.42      860.76     69.99 o 
 -10  12   4       37.05       47.44     35.54 o 
  -9  12   4     2286.35     2235.90     78.64 o 
  -8  12   4       15.63        0.00     35.95 o 
  -7  12   4     1149.11     1192.47     62.86 o 
  -6  12   4      523.11      632.76     48.39 o 
  -5  12   4     5942.07     5848.39    138.27 o 
  -4  12   4      320.81      273.95     49.77 o 
  -3  12   4      347.86      413.46     43.76 o 
  -2  12   4      303.40      354.41     59.83 o 
  -1  12   4      331.82      324.15     61.62 o 
   0  12   4      330.86      360.88     65.95 o 
   1  12   4        8.90        0.00     57.19 o 
   2  12   4     2814.43     2630.00    129.19 o 
   3  12   4     2106.05     2012.31    121.96 o 
   4  12   4      697.34      732.21     98.97 o 
   5  12   4      258.85      392.07     82.96 o 
 -18  13   4        0.49        0.00     67.11 o 
 -17  13   4      205.39       26.40     66.99 o 
 -16  13   4      468.04      421.87     74.61 o 
 -15  13   4       27.87        0.27     60.85 o 
 -14  13   4     1820.46     1786.32     99.11 o 
 -13  13   4     1342.22     1339.67    117.06 o 
 -12  13   4      167.98       16.46     54.45 o 
 -11  13   4       47.78        0.00     52.27 o 
 -10  13   4     2036.08     2065.21    105.16 o 
  -9  13   4       26.25       50.99     40.32 o 
  -8  13   4     1099.42     1067.51     64.40 o 
  -7  13   4       29.66        0.00     38.68 o 
  -6  13   4      373.57      358.76     46.45 o 
  -5  13   4       90.04       97.03     41.84 o 
  -4  13   4      623.21      652.01     52.51 o 
  -3  13   4      739.06      742.79     72.53 o 
  -2  13   4        3.60        0.00     53.40 o 
  -1  13   4      673.24      794.13     79.26 o 
   0  13   4      929.57     1022.33    105.35 o 
   1  13   4     4684.32     4650.47    172.11 o 
   2  13   4     4539.01     4253.45    166.66 o 
   3  13   4     4309.03     3893.91    163.89 o 
   4  13   4     7900.62     7373.33    240.40 o 
 -18  14   4        9.56        0.00     69.03 o 
 -17  14   4        3.33        0.00     66.17 o 
 -16  14   4      125.16        0.70     66.21 o 
 -15  14   4     1189.55     1059.65     92.05 o 
 -14  14   4      618.61      890.31     85.15 o 
 -13  14   4     2096.35     2085.24    231.45 o 
 -12  14   4      126.34       96.91     63.60 o 
 -11  14   4       36.35        0.00     41.06 o 
 -10  14   4     1773.60     1919.41     80.33 o 
  -9  14   4      321.64      375.47     50.46 o 
  -8  14   4       35.57       21.97     42.21 o 
  -7  14   4      616.87      634.59     55.97 o 
  -6  14   4      162.51      167.65     45.37 o 
  -5  14   4     1720.87     1765.51     81.49 o 
  -4  14   4     1459.43     1459.78     93.58 o 
  -3  14   4       64.04       27.39     57.41 o 
  -2  14   4      234.81      325.92     92.05 o 
  -1  14   4     3642.22     3493.57    146.19 o 
   0  14   4     3615.69     3214.66    144.02 o 
   1  14   4      996.75     1035.70     97.89 o 
   2  14   4       28.12        4.61     73.60 o 
   3  14   4      307.22      412.26     88.44 o 
 -18  15   4      228.69      297.55     81.65 o 
 -17  15   4      292.82      301.80     79.08 o 
 -16  15   4      329.27      476.60    107.48 o 
 -15  15   4     1632.04     1625.09    139.40 o 
 -14  15   4       10.08        0.00     64.64 o 
 -13  15   4      238.13      266.82     70.82 o 
 -12  15   4        1.52        0.00     60.09 o 
 -11  15   4        0.71        0.00     43.95 o 
 -10  15   4      375.93      434.96     56.12 o 
  -9  15   4       49.41       47.32     47.01 o 
  -8  15   4       90.11       85.03     46.35 o 
  -7  15   4      477.45      481.89     57.07 o 
  -6  15   4      152.58      127.75     48.77 o 
  -5  15   4     5427.74     5257.70    705.53 o 
  -4  15   4      730.67      738.14    104.29 o 
  -3  15   4      134.80       62.09     64.38 o 
  -2  15   4       75.16       36.38     67.52 o 
  -1  15   4     1751.72     1677.71    116.30 o 
   0  15   4      851.50      985.84     98.90 o 
   1  15   4      387.50      288.38     84.95 o 
   2  15   4     1457.64     1258.41    113.48 o 
 -17  16   4      173.44      192.72     80.03 o 
 -16  16   4      373.28      325.67    124.50 o 
 -15  16   4        0.19        0.00     66.08 o 
 -14  16   4      321.04      312.77     77.94 o 
 -13  16   4       91.75        0.00     72.89 o 
 -12  16   4      271.61      255.84     72.25 o 
 -11  16   4      571.31      689.44     85.00 o 
 -10  16   4      152.97      156.23     54.29 o 
  -9  16   4       18.94        0.00     48.83 o 
  -8  16   4      888.19      947.09     82.02 o 
  -7  16   4        0.21        1.43     53.59 o 
  -6  16   4       42.91       22.16     62.39 o 
  -5  16   4       15.32       14.55     62.39 o 
  -4  16   4      197.92      278.03     71.25 o 
  -3  16   4      683.94      595.48     85.12 o 
  -2  16   4      102.63       29.62    135.15 o 
  -1  16   4       97.07       75.98    120.25 o 
   0  16   4      246.70      230.87     85.17 o 
 -16  17   4      728.62     1209.13    159.62 o 
 -15  17   4      453.19      376.91     85.89 o 
 -14  17   4      388.66      365.55    131.95 o 
 -13  17   4     1256.09     1197.20    237.30 o 
 -12  17   4       86.60       79.88     88.86 o 
 -11  17   4      948.36     1048.25     94.83 o 
 -10  17   4       37.96       27.93     53.90 o 
  -9  17   4      534.90      564.99     73.47 o 
  -8  17   4       16.40        9.56     56.93 o 
  -7  17   4       15.77        0.00     51.73 o 
  -6  17   4     2729.61     2333.56    188.89 o 
  -5  17   4      174.54      112.94     71.62 o 
  -4  17   4      111.24        4.51     69.42 o 
  -3  17   4      729.92      583.20     88.72 o 
  -2  17   4      487.85      446.78     89.62 o 
  -1  17   4      686.45      525.35     94.05 o 
 -15  18   4      489.32      336.51     86.42 o 
 -14  18   4      276.92      215.47     80.80 o 
 -13  18   4       10.94        0.00     67.29 o 
 -12  18   4     1095.93     1137.55    158.03 o 
 -11  18   4      642.00      692.11     71.10 o 
 -10  18   4      100.97       53.42     57.28 o 
  -9  18   4      210.19      121.60     59.80 o 
  -8  18   4      238.66      246.92     61.11 o 
  -7  18   4     1661.51     1712.38    316.58 o 
  -6  18   4     3488.15     2982.82    538.99 o 
  -5  18   4      228.37      256.76    109.07 o 
  -4  18   4        6.34        0.00     73.58 o 
  -3  18   4        8.22        0.00     71.54 o 
 -13  19   4      152.40        1.61    104.82 o 
 -12  19   4       25.88        0.00     68.49 o 
 -11  19   4        0.45        0.00     57.25 o 
 -10  19   4      708.02      730.84     91.25 o 
  -9  19   4      152.33       96.64     59.87 o 
  -8  19   4      190.69      230.61     76.62 o 
  -7  19   4     1432.28     1178.36    154.83 o 
  -6  19   4     4124.18     2946.61    191.55 o 
   3 -19   5      227.01      292.06     76.89 o 
   4 -19   5      146.52       53.72     59.25 o 
   5 -19   5      487.40      512.39     69.95 o 
   6 -19   5      834.85      820.84     77.76 o 
   7 -19   5      335.59      315.44     90.69 o 
   8 -19   5     1010.21     1242.59    130.50 o 
   9 -19   5       24.94        0.00     56.01 o 
  10 -19   5        6.84        0.00     54.92 o 
   0 -18   5       73.34       24.90     70.62 o 
   1 -18   5       78.47       71.17     56.64 o 
   2 -18   5       62.99        4.36     55.85 o 
   3 -18   5        1.29        0.00     55.21 o 
   4 -18   5      844.00      773.89     77.81 o 
   5 -18   5      454.99      479.78     66.56 o 
   6 -18   5        0.79        0.00     52.64 o 
   7 -18   5      442.75      542.63     70.50 o 
   8 -18   5      528.60      639.36     72.18 o 
   9 -18   5     1118.30     1256.49     86.08 o 
  10 -18   5      666.77      830.00     95.82 o 
  11 -18   5      774.50     1015.58    151.64 o 
  12 -18   5       72.96       45.23     71.17 o 
  -2 -17   5       20.42        0.00     67.48 o 
  -1 -17   5      121.29      217.08     74.06 o 
   0 -17   5     1229.82     1373.56     84.39 o 
   1 -17   5     1054.13     1159.16     79.34 o 
   2 -17   5     1384.44     1355.58     82.61 o 
   3 -17   5        5.59       28.09     52.07 o 
   4 -17   5        0.95        0.00     51.62 o 
   5 -17   5      221.74      198.64     57.25 o 
   6 -17   5       91.88       22.09     54.42 o 
   7 -17   5        1.49        0.00     53.00 o 
   8 -17   5      659.33      638.26     67.38 o 
   9 -17   5      916.18      919.85     73.95 o 
  10 -17   5       54.85        0.00     53.15 o 
  11 -17   5      406.01      516.41    127.70 o 
  12 -17   5        7.60       24.57     69.82 o 
  13 -17   5       47.26        0.00     64.87 o 
  -4 -16   5        2.34        0.00     73.03 o 
  -3 -16   5     1111.44     1084.99     98.18 o 
  -2 -16   5     4166.33     4036.71    160.07 o 
  -1 -16   5     3984.78     3744.33    121.52 o 
   0 -16   5     7530.37     7435.16    182.21 o 
   1 -16   5     1080.25     1141.49     74.63 o 
   2 -16   5       81.00      137.41     53.04 o 
   3 -16   5     1281.63     1220.66     85.30 o 
   4 -16   5      111.33       44.42     51.00 o 
   5 -16   5       77.96       86.41     51.91 o 
   6 -16   5      607.48      689.62     65.49 o 
   7 -16   5      174.07      146.02     54.10 o 
   8 -16   5      270.15      294.96     56.76 o 
   9 -16   5      595.66      673.83     65.58 o 
  10 -16   5      340.85      390.31     76.05 o 
  11 -16   5      280.75      260.01     74.80 o 
  12 -16   5      592.76      684.35     89.15 o 
  13 -16   5        3.91        0.00     64.99 o 
  -5 -15   5      248.17      234.94     79.48 o 
  -4 -15   5       53.51        1.06     88.32 o 
  -3 -15   5     5399.86     4937.94    216.02 o 
  -2 -15   5     6626.61     6076.19    196.95 o 
  -1 -15   5     1211.25     1171.57     75.07 o 
   0 -15   5      567.57      687.54     62.33 o 
   1 -15   5     1263.58     1407.16     77.01 o 
   2 -15   5      183.27      121.26     49.13 o 
   3 -15   5     1575.90     1653.44     81.17 o 
   4 -15   5      692.80      708.37     62.07 o 
   5 -15   5      418.24      307.00     53.66 o 
   6 -15   5     3243.02     3555.81    115.76 o 
   7 -15   5       49.16      111.34     48.27 o 
   8 -15   5       98.27       70.27     47.83 o 
   9 -15   5       29.33        3.75     47.19 o 
  10 -15   5      712.31      768.57     65.74 o 
  11 -15   5      144.43      117.55     66.50 o 
  12 -15   5       66.07       36.25     68.32 o 
  13 -15   5      684.91      690.77     87.58 o 
  14 -15   5     1103.46     1072.92    140.47 o 
  -6 -14   5      471.20      470.92     83.58 o 
  -5 -14   5        3.65        6.38     85.13 o 
  -4 -14   5      433.73      427.14     77.09 o 
  -3 -14   5     1492.35     1815.30    109.22 o 
  -2 -14   5     1025.71     1037.36     69.03 o 
  -1 -14   5     2831.09     3046.38    101.55 o 
   0 -14   5       41.08       45.09     44.31 o 
   1 -14   5       67.47       32.97     43.62 o 
   2 -14   5     1192.80     1146.87     68.01 o 
   3 -14   5     3633.68     3983.01    114.62 o 
   4 -14   5      639.11      464.75     73.68 o 
   5 -14   5     1218.53     1162.33     74.31 o 
   6 -14   5     4490.06     4648.86    126.46 o 
   7 -14   5     1400.67     1327.50     74.39 o 
   8 -14   5      184.50      278.78     57.43 o 
   9 -14   5      200.97      229.27     50.74 o 
  10 -14   5      647.75      706.81    101.53 o 
  11 -14   5      185.76      170.81     65.75 o 
  12 -14   5      534.64      506.36     78.15 o 
  13 -14   5     2704.09     2858.71    163.88 o 
  14 -14   5      214.31      144.34     84.07 o 
  -8 -13   5        0.24        0.00     62.13 o 
  -7 -13   5       77.18       80.82     68.01 o 
  -6 -13   5     1225.57     1168.65    154.30 o 
  -5 -13   5       54.39       20.85     62.42 o 
  -4 -13   5     2986.81     2935.30    128.14 o 
  -3 -13   5      112.53      161.33     47.76 o 
  -2 -13   5       81.94      175.25     45.28 o 
  -1 -13   5        1.69        9.05     40.90 o 
   0 -13   5     1394.27     1398.28     69.31 o 
   1 -13   5      429.15      470.39     50.04 o 
   2 -13   5       66.42       18.46     39.17 o 
   3 -13   5       33.45        0.57     38.68 o 
   4 -13   5     1594.62     1703.72     74.98 o 
   5 -13   5     2375.90     2545.19     88.23 o 
   6 -13   5     1800.03     1811.32     75.94 o 
   7 -13   5      446.18      535.32     52.27 o 
   8 -13   5       20.33       14.83     42.71 o 
   9 -13   5      200.13      175.45     47.63 o 
  10 -13   5     1007.17     1054.94     83.11 o 
  11 -13   5      151.79      182.57     85.13 o 
  12 -13   5      318.43      256.26     69.29 o 
  13 -13   5      100.65        0.00     61.07 o 
  14 -13   5       14.45        0.00     62.36 o 
  15 -13   5       67.53        0.00     64.11 o 
  -9 -12   5      798.37      694.88    111.73 o 
  -8 -12   5      236.92      197.76    117.59 o 
  -7 -12   5     1090.15     1019.89     90.45 o 
  -6 -12   5      337.62      448.00     97.90 o 
  -5 -12   5      122.22       92.55     58.54 o 
  -4 -12   5      191.83      215.43     46.10 o 
  -3 -12   5       24.13        8.55     40.09 o 
  -2 -12   5     2452.51     2682.14     91.02 o 
  -1 -12   5      973.02      918.37     58.82 o 
   0 -12   5      416.40      409.25     46.44 o 
   1 -12   5     4572.93     4796.37    122.26 o 
   2 -12   5     3499.12     3721.69    102.85 o 
   3 -12   5      118.51       75.52     36.38 o 
   4 -12   5     1067.14     1103.26     61.80 o 
   5 -12   5       67.29       41.79     37.16 o 
   6 -12   5     1363.53     1430.68     67.59 o 
   7 -12   5      689.78      816.30     55.96 o 
   8 -12   5      206.98      235.98     43.95 o 
   9 -12   5      257.27      239.25     46.07 o 
  10 -12   5     1488.54     1504.27     71.69 o 
  11 -12   5      677.57      724.13     75.29 o 
  12 -12   5      441.94      242.49     64.62 o 
  13 -12   5        0.77        0.00     55.30 o 
  14 -12   5        0.01        0.00     60.82 o 
  15 -12   5      721.28      864.39    152.17 o 
 -10 -11   5      102.52       72.36     83.00 o 
  -9 -11   5      482.94      375.64     98.97 o 
  -8 -11   5     5214.54     5092.37    174.93 o 
  -7 -11   5     2993.14     3093.80    131.21 o 
  -6 -11   5     1699.75     1478.76     96.00 o 
  -5 -11   5      216.27      209.66     44.18 o 
  -4 -11   5     3645.24     3385.20    101.83 o 
  -3 -11   5      558.87      686.56     51.00 o 
  -2 -11   5      450.59      471.72     46.17 o 
  -1 -11   5        2.71        0.00     33.30 o 
   0 -11   5      341.21      334.70     40.93 o 
   1 -11   5     5390.72     5623.94    132.70 o 
   2 -11   5      152.39      159.51     35.99 o 
   3 -11   5      102.55      104.97     34.60 o 
   4 -11   5      439.76      462.81     42.99 o 
   5 -11   5      664.86      622.43     46.45 o 
   6 -11   5     2549.16     2633.96     85.58 o 
   7 -11   5      381.55      481.77     46.05 o 
   8 -11   5      472.20      431.46     45.36 o 
   9 -11   5      103.52      113.49     41.38 o 
  10 -11   5       78.10       68.89     40.71 o 
  11 -11   5      816.39      926.50     97.90 o 
  12 -11   5       44.46        0.00     53.48 o 
  13 -11   5        0.47        0.00    107.48 o 
  14 -11   5       25.12        0.00     60.97 o 
  15 -11   5       21.88       11.20     65.20 o 
 -10 -10   5      848.71      805.96     75.07 o 
  -9 -10   5     2061.65     1851.16    100.35 o 
  -8 -10   5     5205.01     4934.78    133.15 o 
  -7 -10   5     5494.47     5306.54    163.24 o 
  -6 -10   5      129.15      231.67     34.77 o 
  -5 -10   5      183.49      247.19     33.17 o 
  -4 -10   5     1170.87     1044.28     48.60 o 
  -3 -10   5     1134.06     1042.53     53.91 o 
  -2 -10   5     4578.91     4598.58    116.10 o 
  -1 -10   5      523.93      673.85     45.06 o 
   0 -10   5     5331.86     5344.26    125.50 o 
   1 -10   5       59.19       74.41     30.85 o 
   2 -10   5      109.68      156.53     32.26 o 
   3 -10   5      177.34      334.32     36.65 o 
   4 -10   5     2204.52     2545.10     77.46 o 
   5 -10   5        1.30        0.00     29.42 o 
   6 -10   5       82.68      183.48     35.55 o 
   7 -10   5      289.00      297.55     39.21 o 
   8 -10   5      462.59      377.51     42.38 o 
   9 -10   5      324.69      266.62     41.39 o 
  10 -10   5     1728.06     1679.64     84.93 o 
  11 -10   5       51.64        0.00     80.34 o 
  12 -10   5       21.10        0.00     53.30 o 
  13 -10   5       15.05        0.00     55.29 o 
  14 -10   5      915.27      767.18     80.13 o 
  15 -10   5       40.92       47.89     84.07 o 
 -11  -9   5     2093.60     1993.79    108.73 o 
 -10  -9   5     2822.84     2634.01    116.62 o 
  -9  -9   5      280.37      396.51     49.79 o 
  -8  -9   5      897.17     1103.61     81.04 o 
  -7  -9   5      103.17       77.18     29.38 o 
  -6  -9   5     1653.33     1554.00     57.24 o 
  -5  -9   5     4580.19     4386.64     95.48 o 
  -4  -9   5      876.76      881.84     49.85 o 
  -3  -9   5      263.24      267.06     34.71 o 
  -2  -9   5     1156.11      929.32     38.89 o 
  -1  -9   5      117.81      184.21     23.19 o 
   0  -9   5     2450.07     2170.62     88.16 o 
   1  -9   5     2889.67     2879.94     79.49 o 
   2  -9   5      186.27      146.02     29.44 o 
   3  -9   5     2726.57     2799.10     83.43 o 
   4  -9   5      107.13       73.72     29.11 o 
   5  -9   5     9204.92     8757.41    288.90 o 
   6  -9   5      678.27      617.76     39.93 o 
   7  -9   5     2121.94     2118.28     59.33 o 
   8  -9   5       58.21       44.05     27.81 o 
   9  -9   5     1094.50     1113.03     50.77 o 
  10  -9   5     1824.51     1688.20     61.49 o 
  11  -9   5     1188.79     1332.40    138.73 o 
  12  -9   5      966.76     1060.15     70.42 o 
  13  -9   5      108.88       82.93     50.80 o 
  14  -9   5      113.40       69.18     59.04 o 
  15  -9   5       13.46        0.00     59.73 o 
 -12  -8   5     1505.17     1561.66    103.77 o 
 -11  -8   5      147.76      155.36     77.68 o 
 -10  -8   5       70.21      123.89     53.17 o 
  -9  -8   5     4172.77     3879.97    112.00 o 
  -8  -8   5      500.88      501.35     47.14 o 
  -7  -8   5     2351.74     2383.60     67.19 o 
  -6  -8   5      871.01      896.71     45.05 o 
  -5  -8   5     1211.23     1195.33     54.99 o 
  -4  -8   5     4923.49     4638.24     95.13 o 
  -3  -8   5     8900.12     8975.12    157.89 o 
  -2  -8   5     3809.34     4065.25     83.18 o 
  -1  -8   5     3580.39     3079.17     91.98 o 
   0  -8   5     1321.77     1321.39     53.38 o 
   1  -8   5      682.96      741.40     32.39 o 
   2  -8   5     3720.43     3437.60    124.76 o 
   3  -8   5      860.63      791.81     40.22 o 
   4  -8   5     3441.51     3294.70     97.84 o 
   5  -8   5    15403.52    14131.30    378.45 o 
   6  -8   5     2002.06     1774.85     51.79 o 
   7  -8   5      316.61      363.39     39.94 o 
   8  -8   5     3751.25     3332.46     78.67 o 
   9  -8   5       34.80        0.00     28.33 o 
  10  -8   5     9878.90     9920.67    489.36 o 
  11  -8   5     1013.62      850.94     58.70 o 
  12  -8   5     1190.84     1077.10     67.80 o 
  13  -8   5       37.18        0.00     46.49 o 
  14  -8   5      476.21      519.60     93.64 o 
  15  -8   5       92.36       76.92     65.01 o 
 -13  -7   5      413.95      464.77     73.56 o 
 -12  -7   5        0.90        0.00     50.26 o 
 -11  -7   5       28.75        0.00     55.87 o 
 -10  -7   5      658.03      820.21     70.68 o 
  -9  -7   5     1859.21     1770.46     74.50 o 
  -8  -7   5      274.37      214.12     36.17 o 
  -7  -7   5       91.25       29.49     26.27 o 
  -6  -7   5      648.23      655.19     36.24 o 
  -5  -7   5    10500.84    10667.14    185.41 o 
  -4  -7   5    27974.78    27259.71    434.94 o 
  -3  -7   5     1058.25      939.94     37.81 o 
  -2  -7   5     2820.16     2776.90     61.90 o 
  -1  -7   5       87.11       65.46     18.43 o 
   0  -7   5     1510.73     2021.63     48.94 o 
   1  -7   5     2649.08     2268.44     52.60 o 
   2  -7   5     3094.45     3222.79    143.61 o 
   3  -7   5      133.22      110.21     19.51 o 
   4  -7   5      597.50      657.88     32.93 o 
   5  -7   5      143.67      154.32     28.72 o 
   6  -7   5       44.09       10.28     21.94 o 
   7  -7   5        8.29        0.00     22.55 o 
   8  -7   5       51.41       17.18     27.03 o 
   9  -7   5       50.24        0.00     28.54 o 
  10  -7   5     3570.22     3564.97    114.00 o 
  11  -7   5       33.78        0.00     40.18 o 
  12  -7   5       28.99        0.00     43.85 o 
  13  -7   5      957.42     1086.29     87.84 o 
  14  -7   5      273.24      125.11     67.52 o 
  15  -7   5       88.68       14.82     67.87 o 
 -14  -6   5       10.75        0.00     59.43 o 
 -13  -6   5      807.50      994.75     85.74 o 
 -12  -6   5       73.12      123.54     54.91 o 
 -11  -6   5       99.67       42.74     48.49 o 
 -10  -6   5     1349.90     1112.97     79.36 o 
  -9  -6   5        3.24        0.00     26.68 o 
  -8  -6   5     1240.96     1100.52     48.44 o 
  -7  -6   5     4935.06     4958.74    101.43 o 
  -6  -6   5    15294.42    16756.10    277.51 o 
  -5  -6   5      863.72     1206.91     92.42 o 
  -4  -6   5       22.58       92.91     19.12 o 
  -3  -6   5      144.65      149.89     23.76 o 
  -2  -6   5      448.36      399.54     27.73 o 
  -1  -6   5     2260.56     2179.07     52.61 o 
   0  -6   5    16354.40    18397.05    318.71 o 
   1  -6   5     6350.50     5868.24    141.78 o 
   2  -6   5     4075.10     4214.53    104.14 o 
   3  -6   5      550.53      576.80     30.51 o 
   4  -6   5     4723.18     4435.16    146.99 o 
   5  -6   5       40.52       34.46     19.90 o 
   6  -6   5       35.21        0.00     21.08 o 
   7  -6   5     1186.50     1083.27     43.84 o 
   8  -6   5       82.64       38.94     38.25 o 
   9  -6   5     7454.02     7331.95    170.80 o 
  10  -6   5      641.93      597.21     62.76 o 
  11  -6   5     3576.53     3242.00     99.08 o 
  12  -6   5      508.84      533.96     68.79 o 
  13  -6   5      296.74      294.91     68.16 o 
  14  -6   5      197.37       98.03     69.76 o 
  15  -6   5       21.45        0.00     67.11 o 
 -14  -5   5      214.74      122.72     61.24 o 
 -13  -5   5      637.39      517.61     69.58 o 
 -12  -5   5      161.06      238.03     56.37 o 
 -11  -5   5     1233.25     1280.33     85.77 o 
 -10  -5   5     3098.90     2833.25     87.27 o 
  -9  -5   5     3439.90     3494.92     82.63 o 
  -8  -5   5        8.20       98.63     25.48 o 
  -7  -5   5       17.64        0.00     51.08 o 
  -6  -5   5        4.51        0.00     19.04 o 
  -5  -5   5     2197.91     2176.80     55.08 o 
  -4  -5   5      537.69      770.73     34.52 o 
  -3  -5   5     1362.85     1386.37     39.61 o 
  -2  -5   5    10591.25     9726.47    200.29 o 
  -1  -5   5     5685.02     4637.22     84.52 o 
   0  -5   5    34108.24    35342.77    549.49 o 
   1  -5   5     5583.13     5720.21    100.68 o 
   2  -5   5    10621.09     9511.98    226.25 o 
   3  -5   5     2099.65     2416.29     89.70 o 
   4  -5   5      364.32      394.57     25.29 o 
   5  -5   5     1435.44     1288.56     42.07 o 
   6  -5   5      441.48      471.71     29.96 o 
   7  -5   5      703.23      688.82     36.29 o 
   8  -5   5    11769.60    11781.40    297.67 o 
   9  -5   5    12257.39    12346.21    214.49 o 
  10  -5   5     2826.02     2550.72    172.57 o 
  11  -5   5     1625.90     1579.65     92.49 o 
  12  -5   5        9.40        0.00     55.14 o 
  13  -5   5       13.74        0.00     59.22 o 
  14  -5   5     1093.60     1209.93    102.79 o 
  15  -5   5      238.16      308.31     81.75 o 
 -15  -4   5      501.53      592.59     79.59 o 
 -14  -4   5       17.26        0.00     54.11 o 
 -13  -4   5      156.48      132.19     56.81 o 
 -12  -4   5      536.36      553.61     62.83 o 
 -11  -4   5     1221.51     1223.10     61.35 o 
 -10  -4   5     9475.02     9095.07    192.74 o 
  -9  -4   5     1301.67     1436.41     51.85 o 
  -8  -4   5     1036.93      947.31     42.95 o 
  -7  -4   5      835.74      733.91     39.01 o 
  -6  -4   5     1939.46     1754.56     49.23 o 
  -5  -4   5     1315.80     1300.70     40.65 o 
  -4  -4   5     4586.50     4411.24     83.50 o 
  -3  -4   5      343.02      402.61     68.64 o 
  -2  -4   5        1.52       28.41     13.17 o 
  -1  -4   5     2474.33     2614.22     52.52 o 
   0  -4   5    32034.82    30947.37    481.54 o 
   1  -4   5     4630.95     4286.82     77.80 o 
   2  -4   5    11861.15    10570.94    313.80 o 
   3  -4   5        4.38       63.85     24.08 o 
   4  -4   5     3426.41     3141.25     65.18 o 
   5  -4   5      708.96      516.38     27.77 o 
   6  -4   5      526.16      484.23     30.02 o 
   7  -4   5     4146.98     3965.48     90.77 o 
   8  -4   5     1992.57     2034.09     86.94 o 
   9  -4   5     1240.05     1328.68     87.37 o 
  10  -4   5      524.85      519.67     62.07 o 
  11  -4   5      411.18      449.87     65.40 o 
  12  -4   5        1.84        0.00     55.60 o 
  13  -4   5        7.51        0.00     62.05 o 
  14  -4   5      715.02      692.08     88.18 o 
 -15  -3   5        0.40        0.00     55.87 o 
 -14  -3   5      412.68      395.51     67.61 o 
 -13  -3   5      666.57      619.38     69.21 o 
 -12  -3   5      144.92      151.98     37.39 o 
 -11  -3   5     1028.13     1031.61     58.88 o 
 -10  -3   5     4572.98     4614.00    114.14 o 
  -9  -3   5     1386.26     1260.42     84.48 o 
  -8  -3   5      536.53      644.87     33.63 o 
  -7  -3   5     1999.09     1849.72     51.26 o 
  -6  -3   5     1892.94     2092.06     51.78 o 
  -5  -3   5     2121.56     2139.58     50.64 o 
  -4  -3   5        0.15       12.73     13.63 o 
  -3  -3   5      767.44      765.33     27.32 o 
  -2  -3   5     5871.29     6347.70    127.76 o 
  -1  -3   5     5867.77     6469.02    129.38 o 
   0  -3   5      843.99      968.35     27.97 o 
   1  -3   5      368.76      250.12     17.86 o 
   2  -3   5     1044.79      762.60     29.02 o 
   3  -3   5      708.53      856.73     31.20 o 
   4  -3   5     1699.65     1552.54     42.89 o 
   5  -3   5      543.87      477.59     27.26 o 
   6  -3   5     7360.54     7034.84    204.44 o 
   7  -3   5      364.34      441.58     35.02 o 
   8  -3   5      107.73      166.84     40.00 o 
   9  -3   5      523.47      599.81     46.61 o 
  10  -3   5        1.56        0.00     47.89 o 
  11  -3   5      135.82       54.83     54.84 o 
  12  -3   5        3.14        0.00     72.36 o 
  13  -3   5      281.88      240.43     77.68 o 
  14  -3   5      377.23      359.62     79.51 o 
 -16  -2   5       44.17        0.00     63.42 o 
 -15  -2   5      648.47      551.57     74.21 o 
 -14  -2   5      266.39      208.01    104.82 o 
 -13  -2   5        3.71        3.98     50.00 o 
 -12  -2   5      961.08     1200.86     61.20 o 
 -11  -2   5     4489.61     4456.51    113.57 o 
 -10  -2   5       27.27        3.29     29.54 o 
  -9  -2   5     2730.69     2870.52     67.11 o 
  -8  -2   5     2696.00     2907.74     65.57 o 
  -7  -2   5     5358.83     5581.33    102.70 o 
  -6  -2   5     7446.92     7295.21    126.74 o 
  -5  -2   5     4063.69     3889.00     73.65 o 
  -4  -2   5      515.88      442.17     22.79 o 
  -3  -2   5       14.42       43.38     16.59 o 
  -2  -2   5     3643.61     3329.64     91.81 o 
  -1  -2   5      510.64      342.98     21.26 o 
   0  -2   5       44.76       89.55     16.94 o 
   1  -2   5     2056.12     1498.29     36.46 o 
   2  -2   5     9844.18    10453.66    171.09 o 
   3  -2   5     6097.35     5142.78    120.48 o 
   4  -2   5      713.26      757.93     32.92 o 
   5  -2   5     3556.39     3524.40     83.72 o 
   6  -2   5      311.83      288.55     31.95 o 
   7  -2   5      546.78      569.66     46.59 o 
   8  -2   5      460.79      482.70     44.05 o 
   9  -2   5     3383.97     3833.75    106.96 o 
  10  -2   5      118.57      247.13     57.41 o 
  11  -2   5      450.67      474.51     68.63 o 
  12  -2   5     3313.45     3496.82    143.43 o 
  13  -2   5     2111.41     1934.73    117.20 o 
  14  -2   5      521.50      527.14     88.02 o 
 -16  -1   5     1238.75     1119.39     93.98 o 
 -15  -1   5      769.11      732.73     79.06 o 
 -14  -1   5     2342.02     1931.46    101.86 o 
 -13  -1   5     3137.06     2906.57     92.34 o 
 -12  -1   5    12990.01    12699.48    256.78 o 
 -11  -1   5     2145.72     2194.79     73.85 o 
 -10  -1   5      336.54      462.22     43.73 o 
  -9  -1   5      108.72       71.98     26.50 o 
  -8  -1   5       87.21      106.70     28.66 o 
  -7  -1   5    20130.64    22304.25    354.70 o 
  -6  -1   5     5703.49     5996.80    105.44 o 
  -5  -1   5     2731.64     3276.66     63.20 o 
  -4  -1   5     2142.20     2317.17     47.35 o 
  -3  -1   5     6078.49     6663.56    131.89 o 
  -2  -1   5     4255.42     3344.73     73.10 o 
  -1  -1   5      212.29      179.45     17.56 o 
   0  -1   5      188.64      148.97     18.00 o 
   1  -1   5    27693.02    26536.06    414.76 o 
   2  -1   5     6852.66     6110.25    106.25 o 
   3  -1   5     5713.63     5398.61     97.12 o 
   4  -1   5     5281.81     5888.30    107.27 o 
   5  -1   5     1923.53     2212.99     71.83 o 
   6  -1   5     1878.70     1730.79     63.23 o 
   7  -1   5       11.59       57.08     30.06 o 
   8  -1   5       27.66        0.00     32.69 o 
   9  -1   5      164.94      144.61     39.52 o 
  10  -1   5      121.05       72.51     54.18 o 
  11  -1   5       11.62       17.24     58.93 o 
  12  -1   5     4106.81     4843.94    263.91 o 
  13  -1   5      471.75      649.26     87.42 o 
  14  -1   5       68.53       63.88     75.28 o 
 -17   0   5      289.59      136.60     74.08 o 
 -16   0   5       17.26        0.00     62.42 o 
 -15   0   5        8.87        6.13     57.27 o 
 -14   0   5     2160.09     2128.44     80.60 o 
 -13   0   5      790.19      796.42     54.12 o 
 -12   0   5      557.39      552.12     50.12 o 
 -11   0   5       65.02       63.73     31.91 o 
 -10   0   5       51.78       23.13     27.41 o 
  -9   0   5       73.22       81.00     26.06 o 
  -8   0   5     1186.08     1408.39     50.23 o 
  -7   0   5     1936.47     2209.66     60.32 o 
  -6   0   5      258.42      567.72     31.45 o 
  -5   0   5     1702.72     1761.78     79.13 o 
  -4   0   5     3490.10     4330.98     76.13 o 
  -3   0   5     3600.61     3450.61     74.75 o 
  -2   0   5     2458.92     2957.12     66.33 o 
  -1   0   5     1339.85     1062.02     36.99 o 
   0   0   5    20312.50    23668.92    370.12 o 
   1   0   5    10856.64     9138.23    175.90 o 
   2   0   5       27.16      170.59     20.98 o 
   3   0   5    21760.55    21896.90    405.50 o 
   4   0   5    11890.72    12496.27    243.47 o 
   5   0   5      444.38      472.27     36.91 o 
   6   0   5     5467.57     5392.90    127.62 o 
   7   0   5      639.21      577.98     45.46 o 
   8   0   5      211.56      238.12     41.69 o 
   9   0   5      645.01      764.92     55.72 o 
  10   0   5      343.48      461.31    125.04 o 
  11   0   5     1610.58     1675.08    103.87 o 
  12   0   5      310.59      333.65    146.32 o 
  13   0   5        0.38        0.00     68.70 o 
 -17   1   5      552.12      471.44     80.57 o 
 -16   1   5      566.96      550.99     76.47 o 
 -15   1   5      119.55      159.04     77.37 o 
 -14   1   5        6.20       62.09     88.13 o 
 -13   1   5     1842.09     1810.92     72.24 o 
 -12   1   5       24.42       46.05     34.06 o 
 -11   1   5       54.00       27.22     32.21 o 
 -10   1   5     3236.37     3205.93     84.39 o 
  -9   1   5      366.77      337.75     35.77 o 
  -8   1   5     7407.05     6985.71    142.87 o 
  -7   1   5     1340.26     1298.96     44.96 o 
  -6   1   5      719.24      661.38     32.26 o 
  -5   1   5     4576.08     5302.76    108.89 o 
  -4   1   5     3862.70     3033.52     56.76 o 
  -3   1   5    10505.74    10946.47    175.64 o 
  -2   1   5      466.74     1059.92     29.03 o 
  -1   1   5     2525.26     2520.63     50.37 o 
   0   1   5    17231.47    20277.63    320.53 o 
   1   1   5    30806.64    33151.26    599.56 o 
   2   1   5     2500.22     2802.27     72.94 o 
   3   1   5      209.31      218.05     34.09 o 
   4   1   5       38.92        9.30     24.41 o 
   5   1   5     8266.67     9123.45    190.63 o 
   6   1   5     6355.79     7077.19    159.75 o 
   7   1   5     3020.63     3300.22    100.21 o 
   8   1   5      128.36       83.71     40.52 o 
   9   1   5     1100.25     1101.61     89.60 o 
  10   1   5      285.86      372.82     66.35 o 
  11   1   5     1432.70     1694.71    106.65 o 
  12   1   5        0.27        0.00     62.84 o 
  13   1   5      270.63      323.36     79.38 o 
 -18   2   5        1.30        0.00     69.68 o 
 -17   2   5       30.78        0.00     66.64 o 
 -16   2   5       50.13      134.89     77.95 o 
 -15   2   5      433.12      530.22     61.27 o 
 -14   2   5       63.65       80.09     41.05 o 
 -13   2   5     1648.47     1509.55     77.64 o 
 -12   2   5      132.49      144.01     35.66 o 
 -11   2   5     5946.59     6334.91    140.27 o 
 -10   2   5     3292.50     3171.58     83.00 o 
  -9   2   5     1633.38     1551.30     54.63 o 
  -8   2   5    54157.25    52626.00    937.42 o 
  -7   2   5    11305.18     9973.68    191.19 o 
  -6   2   5     2328.17     2334.79     58.12 o 
  -5   2   5      146.60      163.48     14.65 o 
  -4   2   5       58.31      228.44     15.48 o 
  -3   2   5     7640.90     6260.07    105.43 o 
  -2   2   5      400.20      425.13     32.25 o 
  -1   2   5    37953.14    32884.27    511.65 o 
   0   2   5     4672.41     4460.47     97.70 o 
   1   2   5     1901.13     2782.85     71.80 o 
   2   2   5    17223.49    17447.78    328.28 o 
   3   2   5      300.01      391.42     32.25 o 
   4   2   5     4574.39     4390.87    107.97 o 
   5   2   5     2880.08     3163.19     91.14 o 
   6   2   5    14037.28    14274.46    286.61 o 
   7   2   5      619.28      713.78     70.42 o 
   8   2   5     1012.63     1155.89    112.67 o 
   9   2   5     1217.38     1307.49     78.01 o 
  10   2   5      207.25      175.99     62.12 o 
  11   2   5     2752.28     2710.02    130.08 o 
  12   2   5     1014.58     1156.60     99.98 o 
 -18   3   5        1.64        0.00     70.14 o 
 -17   3   5     1496.38     1848.23    150.58 o 
 -16   3   5     1210.61     1738.07    134.61 o 
 -15   3   5       40.93       27.20     43.70 o 
 -14   3   5       21.08        0.00     39.10 o 
 -13   3   5        0.10        0.00     35.81 o 
 -12   3   5     1754.05     1537.29     63.62 o 
 -11   3   5     2577.09     2495.84    107.50 o 
 -10   3   5     8108.66     7891.92    163.41 o 
  -9   3   5     2953.00     2915.82     75.24 o 
  -8   3   5    17081.77    17737.04    328.89 o 
  -7   3   5     7561.73     8221.35    161.35 o 
  -6   3   5      441.54      659.30     38.93 o 
  -5   3   5      484.51      436.37     21.51 o 
  -3   3   5     4156.96     4038.02     73.56 o 
  -2   3   5     3730.55     5259.20     92.47 o 
  -1   3   5     4647.45     5079.76    107.30 o 
   0   3   5      788.51      355.61     26.27 o 
   1   3   5     3052.89     3956.12     93.98 o 
   2   3   5     4903.93     4548.05    106.75 o 
   3   3   5      152.47      191.35     31.01 o 
   4   3   5      579.42      683.76     44.91 o 
   5   3   5      173.24      100.16     34.20 o 
   6   3   5     5633.13     5506.84    136.39 o 
   7   3   5    10459.99    10084.67    219.18 o 
   8   3   5     4226.45     4294.08    134.50 o 
   9   3   5     1059.96     1266.38    138.46 o 
  10   3   5       18.25        8.75     59.97 o 
  11   3   5       56.33        0.00     61.91 o 
  12   3   5       40.87       32.17     68.33 o 
 -18   4   5       15.57        0.00     66.01 o 
 -17   4   5     1144.24     1286.13     75.56 o 
 -16   4   5      530.53      768.02     62.56 o 
 -15   4   5        7.33        0.00     41.93 o 
 -14   4   5     1538.67     1348.72     77.86 o 
 -13   4   5      216.17      175.46     40.05 o 
 -12   4   5     1201.25     1189.13     57.17 o 
 -11   4   5     1549.22     1630.19     61.12 o 
 -10   4   5      195.24      266.53     32.54 o 
  -9   4   5      203.02      355.60     31.02 o 
  -8   4   5      772.17      791.68     40.54 o 
  -7   4   5      774.31      681.65     36.30 o 
  -6   4   5    13604.01    14668.40    311.80 o 
  -5   4   5     7545.56     6583.00    112.56 o 
  -4   4   5     3945.29     4132.81     75.83 o 
  -3   4   5     1301.89     1261.01     34.86 o 
  -2   4   5     3134.60     3064.87     61.17 o 
  -1   4   5     2122.40     1915.17     57.13 o 
   0   4   5      304.75      439.83     30.22 o 
   1   4   5    15124.63    14010.40    270.09 o 
   2   4   5      418.29      370.64     32.88 o 
   3   4   5      908.72      686.13     45.82 o 
   4   4   5     4741.97     4699.87    117.82 o 
   5   4   5    10131.58    10450.22    220.79 o 
   6   4   5     2412.88     2080.75     83.30 o 
   7   4   5     1482.44     1560.84     77.96 o 
   8   4   5      113.71       88.11     46.66 o 
   9   4   5        6.28        0.00     47.24 o 
  10   4   5     1327.22     1237.95     98.15 o 
  11   4   5      313.85      354.04     77.66 o 
 -18   5   5      311.33      263.35     55.47 o 
 -17   5   5      806.49      933.77     69.11 o 
 -16   5   5      230.00      133.78     49.84 o 
 -15   5   5      381.41      407.76     50.11 o 
 -14   5   5      828.83      981.74     60.34 o 
 -13   5   5        4.41      100.91     38.37 o 
 -12   5   5      740.66      790.94     52.13 o 
 -11   5   5      309.40      327.16     36.68 o 
 -10   5   5     7374.31     6576.23    140.59 o 
  -9   5   5     1747.71     1613.76     85.91 o 
  -8   5   5    17880.10    16402.50    305.68 o 
  -7   5   5      702.50      675.47     36.56 o 
  -6   5   5     2353.24     2361.97     51.70 o 
  -5   5   5     5075.18     5056.27     90.91 o 
  -4   5   5     5427.43     4746.41     86.62 o 
  -3   5   5     1144.82     1496.84     40.60 o 
  -2   5   5    10303.04    12535.05    205.56 o 
  -1   5   5     1715.12     1644.40     55.13 o 
   0   5   5     2568.17     2772.74     76.03 o 
   1   5   5     4408.96     5064.46    117.45 o 
   2   5   5     2384.71     2694.93     80.72 o 
   3   5   5     2321.97     2582.29     82.85 o 
   4   5   5     2520.42     2287.85     81.54 o 
   5   5   5      136.58       96.54     37.39 o 
   6   5   5     1984.93     1914.87     81.98 o 
   7   5   5      219.88      220.83     48.38 o 
   8   5   5      668.32      661.64     61.89 o 
   9   5   5      515.80      496.12     83.00 o 
  10   5   5     1559.64     1370.31    103.71 o 
 -19   6   5       58.69       66.54     54.01 o 
 -18   6   5      331.69      314.46     58.57 o 
 -17   6   5      700.83      901.60     67.90 o 
 -16   6   5     3420.45     4014.52    179.20 o 
 -15   6   5      196.15      220.47     47.04 o 
 -14   6   5       95.36      184.78     43.39 o 
 -13   6   5     1908.17     1813.21     69.39 o 
 -12   6   5       35.46       79.12     33.19 o 
 -11   6   5       97.20       58.41     31.88 o 
 -10   6   5      428.74      305.33     34.88 o 
  -9   6   5      477.64      593.84     38.32 o 
  -8   6   5     5184.53     5531.10    192.31 o 
  -7   6   5     1835.81     2006.19     48.57 o 
  -6   6   5     7644.43     7836.42    134.04 o 
  -5   6   5     2261.24     1982.11     47.91 o 
  -4   6   5    10384.38     9433.50    158.68 o 
  -2   6   5       70.02       94.93     18.17 o 
  -1   6   5     4097.46     4726.88    108.90 o 
   0   6   5     1082.38     1471.38     57.08 o 
   1   6   5     6815.88     7300.38    158.68 o 
   2   6   5        1.04        8.27     28.86 o 
   3   6   5       89.74       52.68     32.48 o 
   4   6   5      790.82      808.38     53.20 o 
   5   6   5        2.90        8.03     37.20 o 
   6   6   5      304.38      328.17     48.81 o 
   7   6   5       31.18        0.00     44.05 o 
   8   6   5      174.22      166.12     52.71 o 
   9   6   5     1138.55     1151.40    140.47 o 
  10   6   5       17.86        0.00     61.70 o 
 -19   7   5        6.84        0.00     52.03 o 
 -18   7   5      334.14      325.53     65.99 o 
 -17   7   5      547.99      390.99     58.29 o 
 -16   7   5        1.62        1.59     46.29 o 
 -15   7   5     1846.73     1832.54     88.56 o 
 -14   7   5     2693.28     2881.95     92.49 o 
 -13   7   5     5878.35     6046.72    172.50 o 
 -12   7   5      248.04      253.39     38.05 o 
 -11   7   5       46.80       42.04     30.52 o 
 -10   7   5        4.57        7.51     27.06 o 
  -9   7   5       26.12       22.95     32.57 o 
  -8   7   5      809.46      785.71     44.34 o 
  -7   7   5     3901.12     3386.84     76.80 o 
  -6   7   5       57.12       75.29     18.78 o 
  -5   7   5     1104.65     1884.38     48.11 o 
  -4   7   5       70.09      115.00     20.71 o 
  -3   7   5     2613.62     3068.46     67.07 o 
  -2   7   5     5167.39     5389.18    101.61 o 
  -1   7   5     1411.11     1523.90     58.57 o 
   0   7   5     6895.95     7698.45    165.84 o 
   1   7   5     3158.61     3440.98     96.67 o 
   2   7   5      296.11      290.37     39.06 o 
   3   7   5        0.07       33.39     34.46 o 
   4   7   5        6.19       31.80     37.29 o 
   5   7   5     1053.46     1054.68     69.22 o 
   6   7   5      206.98      140.84     49.83 o 
   7   7   5      638.72      538.20     60.41 o 
   8   7   5      495.66      452.43     61.19 o 
   9   7   5     1177.08     1312.82    101.94 o 
 -19   8   5      104.28        0.00    109.20 o 
 -18   8   5     1020.19      938.68     97.85 o 
 -17   8   5      658.61      714.85     64.88 o 
 -16   8   5     1002.11     1004.80     67.12 o 
 -15   8   5      816.94      796.47     59.44 o 
 -14   8   5       39.99        0.00     37.78 o 
 -13   8   5     1931.38     1918.13     72.46 o 
 -12   8   5     1877.78     1539.98     62.39 o 
 -11   8   5      342.92      330.81     36.77 o 
 -10   8   5      282.81      260.02     42.71 o 
  -9   8   5     2562.85     2559.40     60.98 o 
  -8   8   5     2074.10     1737.56     48.04 o 
  -7   8   5       26.68       27.74     19.63 o 
  -6   8   5       39.59        0.00     19.13 o 
  -5   8   5      582.98      478.15     27.88 o 
  -4   8   5     2996.64     3229.07     70.50 o 
  -3   8   5     3547.25     3640.74     76.98 o 
  -2   8   5      591.60      628.73     40.60 o 
  -1   8   5     3608.96     3602.44     95.67 o 
   0   8   5     7439.96     7635.48    167.87 o 
   1   8   5       40.03      102.03     34.79 o 
   2   8   5      111.31      187.47     38.77 o 
   3   8   5      626.81      693.45     53.99 o 
   4   8   5     1695.91     1799.38     81.17 o 
   5   8   5     2522.82     2426.41     96.57 o 
   6   8   5     1637.84     1803.68     89.01 o 
   7   8   5       29.56        0.00     48.02 o 
   8   8   5     1681.99     1623.55    121.82 o 
 -19   9   5        4.65        0.00     54.02 o 
 -18   9   5     2369.00     2400.06    227.09 o 
 -17   9   5      197.32      143.44     52.19 o 
 -16   9   5       31.27        0.00     43.90 o 
 -15   9   5      789.26      770.02     64.11 o 
 -14   9   5       12.84        0.00     36.71 o 
 -13   9   5      698.28      764.94     52.48 o 
 -12   9   5     1448.91     1460.24     80.32 o 
 -11   9   5     1042.07     1012.17     65.84 o 
 -10   9   5      949.51      977.11     43.77 o 
  -9   9   5     1751.25     1593.43     50.23 o 
  -8   9   5       70.04       74.15     22.85 o 
  -7   9   5      133.26      144.06     24.42 o 
  -6   9   5      130.81      104.92     23.20 o 
  -5   9   5     7161.56     6764.98    124.06 o 
  -4   9   5    13581.99    14038.65    234.63 o 
  -3   9   5      447.92      426.84     31.14 o 
  -2   9   5    10054.39    10124.19    257.58 o 
  -1   9   5    10698.92    11321.38    231.50 o 
   0   9   5     5154.04     5642.95    136.50 o 
   1   9   5      383.16      399.64     44.68 o 
   2   9   5      339.18      372.61     48.62 o 
   3   9   5       30.61      102.12     41.31 o 
   4   9   5     5408.66     5477.38    146.85 o 
   5   9   5     3294.27     3411.71    115.29 o 
   6   9   5        6.95       14.35     47.69 o 
   7   9   5       38.13       63.98     51.24 o 
   8   9   5      205.48      192.42     56.97 o 
 -19  10   5       75.95       43.08     63.50 o 
 -18  10   5      455.20      456.04    114.51 o 
 -17  10   5      121.24        0.00     47.83 o 
 -16  10   5      387.50      376.16     51.57 o 
 -15  10   5       11.01        0.00     37.65 o 
 -14  10   5        0.97        0.00     36.47 o 
 -13  10   5     1103.46     1064.24     58.60 o 
 -12  10   5      336.04      294.94     53.17 o 
 -11  10   5      880.17      744.96     47.05 o 
 -10  10   5      722.59      753.52     59.29 o 
  -9  10   5     7532.61     7302.94    237.38 o 
  -8  10   5     3129.01     2697.19     79.24 o 
  -7  10   5     2242.69     2209.35     82.56 o 
  -6  10   5        0.12        0.00     23.96 o 
  -5  10   5      525.64      475.55     32.56 o 
  -4  10   5     3324.69     3355.08     76.03 o 
  -3  10   5    14795.65    14683.17    349.12 o 
  -2  10   5      838.54      809.22     49.67 o 
  -1  10   5     1842.23     1870.32     71.97 o 
   0  10   5     1287.90     1377.34     66.90 o 
   1  10   5      973.26     1018.97     80.65 o 
   2  10   5     4861.02     4591.34    127.35 o 
   3  10   5      548.08      590.89     66.79 o 
   4  10   5     2434.30     2390.73     97.53 o 
   5  10   5     2341.45     2147.89     97.11 o 
   6  10   5       14.57        0.00     48.86 o 
   7  10   5        7.25       35.33     49.46 o 
 -19  11   5      133.80        0.00    217.08 o 
 -18  11   5       27.39        0.00     84.07 o 
 -17  11   5        3.77        0.00     74.49 o 
 -16  11   5      682.27      692.62     75.91 o 
 -15  11   5       69.90        0.00     55.62 o 
 -14  11   5      880.23      832.88     73.89 o 
 -13  11   5      138.10       50.80     50.69 o 
 -12  11   5     3150.08     3073.40    114.00 o 
 -11  11   5     1102.75      974.57    106.41 o 
 -10  11   5      650.71      652.70     45.85 o 
  -9  11   5     1267.19     1265.60    124.33 o 
  -8  11   5       12.87        0.00     32.94 o 
  -7  11   5      414.71      463.93     60.69 o 
  -6  11   5      444.96      409.14     65.84 o 
  -5  11   5     4441.47     4232.85    111.69 o 
  -4  11   5      243.46      315.69     40.17 o 
  -3  11   5     2800.72     2870.12     85.74 o 
  -2  11   5     2744.77     2830.91    153.07 o 
  -1  11   5      393.70      459.01     43.98 o 
   0  11   5      350.17      431.17     62.50 o 
   1  11   5      716.84      782.11     57.78 o 
   2  11   5      719.93      757.96     59.14 o 
   3  11   5        3.48       18.12     43.53 o 
   4  11   5      178.78      266.94     63.75 o 
   5  11   5        6.62        0.00     59.60 o 
   6  11   5      120.13      171.86     52.38 o 
 -19  12   5      100.49        0.00     71.77 o 
 -18  12   5      185.70       67.45     81.41 o 
 -17  12   5      158.51       13.75     65.14 o 
 -16  12   5      240.59      182.75     66.81 o 
 -15  12   5      102.48       87.91     61.21 o 
 -14  12   5     3734.73     4016.52    141.46 o 
 -13  12   5      921.08      885.18     75.90 o 
 -12  12   5      935.73      689.11     67.67 o 
 -11  12   5      373.24      228.51     56.95 o 
 -10  12   5      101.59       37.54     35.87 o 
  -9  12   5     6846.11     5922.07    139.26 o 
  -8  12   5     1541.94     1525.54     66.83 o 
  -7  12   5     4466.27     4575.98    117.59 o 
  -6  12   5      859.48      838.37     54.72 o 
  -5  12   5     2252.40     2350.15     88.91 o 
  -4  12   5     3658.51     3563.09     99.91 o 
  -3  12   5      229.36      152.48     54.08 o 
  -2  12   5     2197.94     1879.00    102.78 o 
  -1  12   5      347.41      357.75     64.42 o 
   0  12   5     4073.00     4107.51    164.94 o 
   1  12   5      213.40      126.63     66.40 o 
   2  12   5     1396.53     1409.92    109.50 o 
   3  12   5    10504.85    10074.26    290.15 o 
   4  12   5      838.17      760.94    136.74 o 
   5  12   5       36.76       39.83     74.74 o 
 -18  13   5      517.21      449.27     81.82 o 
 -17  13   5       38.50        0.00     66.92 o 
 -16  13   5       45.81        0.00     61.50 o 
 -15  13   5        2.24        0.00    145.26 o 
 -14  13   5      690.52      758.20    101.63 o 
 -13  13   5       14.82        0.00     93.64 o 
 -12  13   5       62.12       10.25     55.00 o 
 -11  13   5     1083.60     1073.74     62.87 o 
 -10  13   5       11.42        0.00     39.86 o 
  -9  13   5     3863.80     4065.04    161.03 o 
  -8  13   5     1136.48     1041.29     62.90 o 
  -7  13   5        6.33        0.00     38.56 o 
  -6  13   5     2781.66     2556.82    128.49 o 
  -5  13   5      982.74      985.07     60.73 o 
  -4  13   5      154.99      167.87     57.27 o 
  -3  13   5        7.57       10.79     53.86 o 
  -2  13   5      140.07       84.27     57.85 o 
  -1  13   5        9.84       14.77     59.41 o 
   0  13   5      160.23      228.29     68.90 o 
   1  13   5     2417.15     2409.85    130.65 o 
   2  13   5     2212.64     2055.68    130.89 o 
   3  13   5     1781.27     1879.42    126.82 o 
   4  13   5      404.79      417.85    107.48 o 
 -18  14   5      462.65      516.80     85.86 o 
 -17  14   5       43.74        0.00     76.62 o 
 -16  14   5      193.09      109.95     70.80 o 
 -15  14   5       95.25        0.00     64.68 o 
 -14  14   5      811.07      899.97     85.74 o 
 -13  14   5      837.68      944.29    115.46 o 
 -12  14   5       21.57        0.00     56.74 o 
 -11  14   5      117.42       88.17     43.81 o 
 -10  14   5        5.70        0.00     39.98 o 
  -9  14   5      141.87      161.52     44.68 o 
  -8  14   5     3182.19     3207.04    134.51 o 
  -7  14   5      294.02      324.09     49.57 o 
  -6  14   5     2593.69     2500.80     89.25 o 
  -5  14   5     1400.51     1289.90    171.86 o 
  -4  14   5       61.53        0.00     57.85 o 
  -3  14   5      333.31      333.42     69.54 o 
  -2  14   5      527.31      542.20     76.39 o 
  -1  14   5      260.85      227.60     73.06 o 
   0  14   5        3.47       10.84     70.26 o 
   1  14   5      248.91      355.39     85.17 o 
   2  14   5     1097.01      979.14    103.28 o 
   3  14   5      681.51      683.04     98.69 o 
 -18  15   5       78.90      155.00     78.21 o 
 -17  15   5      212.23      221.00     88.86 o 
 -16  15   5      354.69      472.71    109.07 o 
 -15  15   5      169.73      259.91     73.89 o 
 -14  15   5      605.48      787.94     98.43 o 
 -13  15   5      932.23     1099.79    103.22 o 
 -12  15   5      805.95      668.40    104.82 o 
 -11  15   5      291.34      324.25     69.05 o 
 -10  15   5     1238.49     1089.09     85.64 o 
  -9  15   5     2126.07     2253.80     92.56 o 
  -8  15   5     1372.43     1331.78    105.72 o 
  -7  15   5      150.16      204.21     55.91 o 
  -6  15   5      221.84      230.14     51.18 o 
  -5  15   5     1227.26     1314.76     97.05 o 
  -4  15   5      676.57      656.91    138.34 o 
  -3  15   5      553.97      502.73     94.18 o 
  -2  15   5      729.20      764.36    211.76 o 
  -1  15   5      171.13      212.62     77.29 o 
   0  15   5      756.26      736.07     96.11 o 
   1  15   5     1369.00     1445.48    202.19 o 
 -17  16   5      270.70      358.19     84.85 o 
 -16  16   5      138.68        9.04     73.89 o 
 -15  16   5       15.42        0.00     67.95 o 
 -14  16   5      929.19      993.29    102.16 o 
 -13  16   5       29.35        0.00     66.71 o 
 -12  16   5       17.29        0.00     62.62 o 
 -11  16   5      885.24     1020.44     99.34 o 
 -10  16   5      564.03      661.81    132.91 o 
  -9  16   5      766.70      930.18     68.64 o 
  -8  16   5      175.79      141.04     53.03 o 
  -7  16   5     1542.04     1469.77    160.73 o 
  -6  16   5     1347.82     1368.94    101.99 o 
  -5  16   5     3259.77     2761.84    308.60 o 
  -4  16   5      180.05       97.95     69.48 o 
  -3  16   5      602.07      637.09     90.45 o 
  -2  16   5      352.51      303.08     84.95 o 
  -1  16   5       11.23        0.00     74.80 o 
   0  16   5       17.25        0.00     82.47 o 
 -16  17   5       28.22        0.00     74.66 o 
 -15  17   5       48.33       10.80     73.96 o 
 -14  17   5      255.69      305.62    129.83 o 
 -13  17   5       16.81       76.89     70.57 o 
 -12  17   5        1.52        0.00     65.69 o 
 -11  17   5        1.34        0.00     51.26 o 
 -10  17   5      555.74      593.67     66.94 o 
  -9  17   5      155.19      111.09     55.80 o 
  -8  17   5      677.07      683.68    101.46 o 
  -7  17   5      159.22      154.87     89.92 o 
  -6  17   5      523.79      528.55     82.27 o 
  -5  17   5       15.89        0.00     70.08 o 
  -4  17   5      277.00      231.53     78.34 o 
  -3  17   5      702.75      659.93     92.40 o 
  -2  17   5      584.09      434.92     93.64 o 
 -15  18   5        9.17        0.00     73.60 o 
 -14  18   5      248.50      337.41     82.59 o 
 -13  18   5       94.42        0.00     70.50 o 
 -12  18   5      308.62      160.34     77.42 o 
 -11  18   5       40.88       55.20     55.66 o 
 -10  18   5      732.65      522.43     67.84 o 
  -9  18   5      807.60     1061.65    111.20 o 
  -8  18   5      835.03      672.79    137.27 o 
  -7  18   5     2002.36     1909.72    343.19 o 
  -6  18   5     2373.63     2273.97    429.91 o 
  -5  18   5      682.66      723.22    118.12 o 
  -4  18   5      815.89      537.15    129.29 o 
 -13  19   5        3.34        0.00     68.72 o 
 -12  19   5        4.73        0.00     71.29 o 
 -11  19   5      370.60      514.23    107.66 o 
 -10  19   5      825.86      720.61     73.56 o 
  -9  19   5      276.86      169.79     76.45 o 
  -8  19   5       18.76       50.44     69.42 o 
  -7  19   5     1748.37     1213.12    139.40 o 
   3 -19   6       13.21        0.00     76.84 o 
   4 -19   6       24.26       23.93     57.46 o 
   5 -19   6      347.03      378.44     64.78 o 
   6 -19   6        2.03        0.00     54.80 o 
   7 -19   6      336.33      478.85     67.65 o 
   8 -19   6       22.06       13.91     56.91 o 
   9 -19   6       84.40       70.84     59.92 o 
   0 -18   6      780.16      796.99     92.04 o 
   1 -18   6        5.69        0.00     53.06 o 
   2 -18   6      349.24      259.64     61.51 o 
   3 -18   6       43.71        0.00     54.22 o 
   4 -18   6      381.93      427.35     64.77 o 
   5 -18   6       69.61       83.19     56.43 o 
   6 -18   6       39.41        0.00     52.66 o 
   7 -18   6      266.15      226.80     61.59 o 
   8 -18   6      105.84       61.29     60.80 o 
   9 -18   6      262.50      262.79     62.57 o 
  10 -18   6      656.96      868.77     91.15 o 
  11 -18   6      964.04      942.68     95.87 o 
  -2 -17   6      375.82      345.62     79.24 o 
  -1 -17   6      333.18      489.93     80.28 o 
   0 -17   6      888.96      916.14     74.33 o 
   1 -17   6     1158.94     1121.17     93.41 o 
   2 -17   6     1859.21     1919.32     91.26 o 
   3 -17   6      399.92      375.24     61.40 o 
   4 -17   6      181.45       96.75     54.46 o 
   5 -17   6        1.93        0.00     50.82 o 
   6 -17   6        0.02        0.00     58.40 o 
   7 -17   6     1617.59     2044.52     96.57 o 
   8 -17   6        0.72        0.00     66.14 o 
   9 -17   6      101.96       79.09     54.34 o 
  10 -17   6      204.04      181.55     86.43 o 
  11 -17   6      957.48     1033.60    120.78 o 
  12 -17   6       72.98        0.00     63.27 o 
  -4 -16   6      722.61      676.51     87.69 o 
  -3 -16   6      362.94      381.04     77.21 o 
  -2 -16   6      457.20      364.06     77.21 o 
  -1 -16   6      747.16      868.23     73.97 o 
   0 -16   6     1055.44      993.78     90.26 o 
   1 -16   6      881.23     1030.20     73.15 o 
   2 -16   6      394.39      375.89     58.23 o 
   3 -16   6      317.11      301.55     57.75 o 
   4 -16   6     1014.13     1111.53     77.87 o 
   5 -16   6     2325.77     2394.18    123.94 o 
   6 -16   6     3143.84     3259.69    111.91 o 
   7 -16   6     2247.47     2627.73    143.13 o 
   8 -16   6        0.00       52.66     50.21 o 
   9 -16   6       55.12        0.00     50.24 o 
  10 -16   6      900.93     1053.98    100.94 o 
  11 -16   6      513.70      509.71     81.69 o 
  12 -16   6        2.69       40.80     66.12 o 
  13 -16   6      130.34       60.00     68.44 o 
  -5 -15   6        1.09        0.00     79.81 o 
  -4 -15   6      653.29      879.87     90.59 o 
  -3 -15   6      679.36      796.00     84.89 o 
  -2 -15   6       87.52      141.56     52.84 o 
  -1 -15   6        9.14        0.00     47.74 o 
   0 -15   6      209.41      198.18     52.98 o 
   1 -15   6      664.18      729.70     62.13 o 
   2 -15   6     2345.65     2622.80     97.43 o 
   3 -15   6      309.84      216.67     53.52 o 
   4 -15   6     1799.69     1755.22     83.55 o 
   5 -15   6     1551.20     1882.85     85.27 o 
   6 -15   6     1595.31     1752.33     83.73 o 
   7 -15   6       11.64       34.39     47.07 o 
   8 -15   6     1184.99     1228.68     87.19 o 
   9 -15   6      164.04       77.39     51.34 o 
  10 -15   6      280.36      259.80     59.66 o 
  11 -15   6      492.28      545.01     78.79 o 
  12 -15   6      409.45      498.41     80.05 o 
  13 -15   6       52.67       51.48     68.44 o 
  -6 -14   6     1001.84      786.40    115.99 o 
  -5 -14   6     1697.90     1590.09    122.91 o 
  -4 -14   6      427.58      607.38     84.07 o 
  -3 -14   6     1256.22     1350.03     77.57 o 
  -2 -14   6       96.46       42.37     46.42 o 
  -1 -14   6       92.89      147.07     56.74 o 
   0 -14   6     1038.78     1028.64     66.85 o 
   1 -14   6       72.81       65.37     44.62 o 
   2 -14   6     2491.22     2754.47     95.50 o 
   3 -14   6      233.99      232.03     58.20 o 
   4 -14   6      682.89      439.42     54.74 o 
   5 -14   6     5337.62     5776.10    147.00 o 
   6 -14   6     4332.48     4490.31    125.19 o 
   7 -14   6      276.77      394.23     53.48 o 
   8 -14   6      153.20       56.55     47.10 o 
   9 -14   6     1033.86     1259.31     97.42 o 
  10 -14   6        0.36        0.00     46.35 o 
  11 -14   6      540.34      668.22     82.48 o 
  12 -14   6      128.86      143.24     66.06 o 
  13 -14   6       43.50       87.98     66.51 o 
  14 -14   6      408.52      415.05     78.27 o 
  -8 -13   6       14.38        0.00    106.95 o 
  -7 -13   6     3203.08     3153.18    140.45 o 
  -6 -13   6     1805.30     1548.06    104.39 o 
  -5 -13   6       62.36        0.00     61.62 o 
  -4 -13   6       21.85       81.42     45.82 o 
  -3 -13   6     2626.26     2737.40     96.74 o 
  -2 -13   6      201.58      127.83     45.51 o 
  -1 -13   6      450.52      381.12     50.95 o 
   0 -13   6        9.45        5.51     39.89 o 
   1 -13   6     1246.09     1148.88     64.92 o 
   2 -13   6     4617.53     5057.67    130.51 o 
   3 -13   6       73.62       56.82     40.99 o 
   4 -13   6     1264.43     1288.80     69.58 o 
   5 -13   6     2636.53     2878.30     94.24 o 
   6 -13   6      656.25      671.49     55.63 o 
   7 -13   6       42.19       35.64     42.65 o 
   8 -13   6       99.97       10.97     42.92 o 
   9 -13   6      411.88      427.26     53.10 o 
  10 -13   6      322.19      261.22     51.78 o 
  11 -13   6     3297.89     3482.39    136.20 o 
  12 -13   6       50.64        1.90     58.56 o 
  13 -13   6        0.20        0.00     58.04 o 
  14 -13   6      189.01       31.07     67.29 o 
  -9 -12   6     1079.25     1059.88    121.31 o 
  -8 -12   6      319.49      308.91    108.54 o 
  -7 -12   6       41.17        0.00     77.68 o 
  -6 -12   6     3331.22     3350.90    135.14 o 
  -5 -12   6       99.08        0.00     42.31 o 
  -4 -12   6      676.60      659.20     56.48 o 
  -3 -12   6      333.29      341.31     47.38 o 
  -2 -12   6        1.67      137.78     42.14 o 
  -1 -12   6      176.03      214.22     43.61 o 
   0 -12   6      483.93      453.45     47.39 o 
   1 -12   6     1028.53     1032.54     61.73 o 
   2 -12   6       24.50       19.51     36.31 o 
   3 -12   6     1652.17     1693.20     70.62 o 
   4 -12   6      152.09       59.27     38.27 o 
   5 -12   6      813.89      930.79     57.28 o 
   6 -12   6     2853.36     2894.43     92.45 o 
   7 -12   6     4777.49     4938.94    126.09 o 
   8 -12   6      952.22     1004.00     62.83 o 
   9 -12   6      910.86      826.14     58.70 o 
  10 -12   6     1325.81     1410.49     89.41 o 
  11 -12   6     1492.72     1431.60    121.31 o 
  12 -12   6       22.98        0.00     56.26 o 
  13 -12   6        0.96        0.00     77.68 o 
  14 -12   6       11.68        0.00    169.20 o 
 -10 -11   6        6.31       76.62     83.00 o 
  -9 -11   6       41.63        3.19     77.68 o 
  -8 -11   6     5915.74     5402.31    180.02 o 
  -7 -11   6     5335.76     4965.79    165.21 o 
  -6 -11   6     1573.33     1660.37     75.99 o 
  -5 -11   6      163.43      188.83     44.22 o 
  -4 -11   6      132.12      144.35     41.34 o 
  -3 -11   6      686.77      830.83     55.32 o 
  -2 -11   6     3574.74     3661.71    104.21 o 
  -1 -11   6      957.27     1082.61     72.65 o 
   0 -11   6     1229.75     1234.57     62.12 o 
   1 -11   6     2909.59     2966.20     88.66 o 
   2 -11   6      453.55      563.28     59.53 o 
   3 -11   6     1129.66      989.16     55.44 o 
   4 -11   6       32.49       24.91     33.42 o 
   5 -11   6     1792.84     1859.59     71.72 o 
   6 -11   6     5518.85     5650.62    134.77 o 
   7 -11   6       16.76        0.00     35.98 o 
   8 -11   6      288.67      377.64     46.52 o 
   9 -11   6     1651.93     1672.16    163.19 o 
  10 -11   6      979.37      968.78     60.94 o 
  11 -11   6      973.41      935.57     78.62 o 
  12 -11   6       33.11        0.00     55.76 o 
  13 -11   6       30.86        0.00     57.28 o 
  14 -11   6      168.57      133.24     72.89 o 
  15 -11   6      321.82      240.50     91.52 o 
 -11 -10   6        3.80       32.27     54.08 o 
 -10 -10   6      208.76      124.16     56.30 o 
  -9 -10   6      181.54      214.30     60.10 o 
  -8 -10   6     5086.62     5003.73    160.27 o 
  -7 -10   6      119.11      185.63     45.76 o 
  -6 -10   6     1381.19     1460.87     68.17 o 
  -5 -10   6     1082.63     1097.26     50.65 o 
  -4 -10   6        0.18        0.00     24.30 o 
  -3 -10   6     2966.60     3106.17     91.73 o 
  -2 -10   6     5136.15     5084.91    123.98 o 
  -1 -10   6     6440.69     6258.18    142.64 o 
   0 -10   6      898.58      899.28     53.32 o 
   1 -10   6     6167.97     6164.10    138.36 o 
   2 -10   6        2.59        0.00     27.84 o 
   3 -10   6      180.66      142.92     32.39 o 
   4 -10   6       29.81       22.83     30.96 o 
   5 -10   6       18.21        0.00     30.66 o 
   6 -10   6     3971.28     3834.09    101.40 o 
   7 -10   6     2350.00     2396.00     78.21 o 
   8 -10   6      254.36      182.91     38.51 o 
   9 -10   6     2153.63     2161.12    145.26 o 
  10 -10   6      258.04      255.57     43.92 o 
  11 -10   6      145.52       56.43     68.11 o 
  12 -10   6      152.38       89.74     59.65 o 
  13 -10   6       19.94        0.00     57.68 o 
  14 -10   6      246.64      262.84     89.39 o 
  15 -10   6      323.35      223.47     95.77 o 
 -12  -9   6      999.29      858.75     82.33 o 
 -11  -9   6     2947.70     3012.87    127.92 o 
 -10  -9   6      539.33      577.74     68.02 o 
  -9  -9   6      153.56      216.71     45.99 o 
  -8  -9   6     1506.57     1534.27     72.54 o 
  -7  -9   6        0.09        0.00     28.43 o 
  -6  -9   6       49.28       31.20     27.42 o 
  -5  -9   6       13.68       14.73     25.61 o 
  -4  -9   6     1259.48     1319.56     50.18 o 
  -3  -9   6     2183.41     2165.85     60.25 o 
  -2  -9   6      199.17      267.96     27.68 o 
  -1  -9   6      824.03      898.88     37.98 o 
   0  -9   6     1947.32     1871.70     51.48 o 
   1  -9   6     7681.70     7298.97    131.51 o 
   2  -9   6        6.21        0.00     25.98 o 
   3  -9   6        7.62        0.00     19.91 o 
   4  -9   6      679.85      698.68     36.15 o 
   5  -9   6     1971.63     2022.55     69.54 o 
   6  -9   6        2.25       50.28     24.95 o 
   7  -9   6      455.27      419.80     52.53 o 
   8  -9   6      848.62      753.89     42.37 o 
   9  -9   6      943.86      973.16     51.75 o 
  10  -9   6      793.60      735.97     46.52 o 
  11  -9   6      156.22      120.78     46.28 o 
  12  -9   6     2476.19     2763.80    160.08 o 
  13  -9   6       38.73       42.69     48.93 o 
  14  -9   6      204.21      155.17     64.93 o 
  15  -9   6       66.61       38.68     65.14 o 
 -12  -8   6     1274.31     1254.52    112.27 o 
 -11  -8   6      537.62      442.68     89.39 o 
 -10  -8   6      129.97      100.32     54.08 o 
  -9  -8   6        1.39        8.87     49.58 o 
  -8  -8   6      770.93      794.84     45.92 o 
  -7  -8   6      398.99      519.16     37.64 o 
  -6  -8   6     1185.42     1254.91     50.83 o 
  -5  -8   6     1075.34     1037.73     46.48 o 
  -4  -8   6     3172.64     3035.03     71.87 o 
  -3  -8   6     2073.14     1934.45     54.44 o 
  -2  -8   6    19365.38    19302.21    650.19 o 
  -1  -8   6      374.04      418.56     26.14 o 
   0  -8   6      265.51      340.87     31.89 o 
   1  -8   6     1968.22     1890.75     49.92 o 
   2  -8   6       19.93        0.00     19.97 o 
   3  -8   6     4955.69     4746.58     92.86 o 
   4  -8   6      107.05      114.48     39.47 o 
   5  -8   6      537.96      585.42     41.62 o 
   6  -8   6       33.90        0.00     29.34 o 
   7  -8   6      235.59      233.05     30.13 o 
   8  -8   6      737.64      737.58     42.24 o 
   9  -8   6     2015.13     2005.89     68.20 o 
  10  -8   6     3644.52     3585.41    147.76 o 
  11  -8   6     2788.48     2681.17    166.94 o 
  12  -8   6     1169.05     1149.04    106.90 o 
  13  -8   6       71.34        2.46     60.73 o 
  14  -8   6      284.58       71.66     66.64 o 
  15  -8   6      109.93       77.98     68.73 o 
 -13  -7   6      622.88      435.72     71.47 o 
 -12  -7   6     1041.22     1057.12     84.24 o 
 -11  -7   6     1209.52     1272.34     90.26 o 
 -10  -7   6       23.87        0.00     69.70 o 
  -9  -7   6     3227.63     3203.30     94.70 o 
  -8  -7   6      731.28      767.36     42.01 o 
  -7  -7   6      679.94      603.97     37.57 o 
  -6  -7   6      606.07      647.08     36.42 o 
  -5  -7   6      287.65      272.95     28.11 o 
  -4  -7   6    15403.17    15526.24    256.95 o 
  -3  -7   6     7535.80     7992.05    164.57 o 
  -2  -7   6     2607.68     2845.39     63.41 o 
  -1  -7   6      757.38      649.82     30.86 o 
   0  -7   6     3343.39     3260.64     68.22 o 
   1  -7   6    17903.21    17837.06    287.92 o 
   2  -7   6     8129.82     7794.50    155.80 o 
   3  -7   6     6637.39     5847.52    154.36 o 
   4  -7   6      393.36      392.19     27.77 o 
   5  -7   6     1938.11     1531.40     71.88 o 
   6  -7   6      542.21      478.79     32.40 o 
   7  -7   6        7.74        0.00     25.49 o 
   8  -7   6     5372.78     5252.02    111.97 o 
   9  -7   6     4230.29     3936.91    107.67 o 
  10  -7   6     2633.57     2870.64     94.92 o 
  11  -7   6        2.67        0.00     40.46 o 
  12  -7   6      193.94      306.06     90.98 o 
  13  -7   6     3077.79     3530.29    410.76 o 
  14  -7   6       14.33        0.00     62.72 o 
 -14  -6   6      667.53      712.72     79.25 o 
 -13  -6   6     1571.50     1415.27     97.60 o 
 -12  -6   6      706.10      627.88     70.33 o 
 -11  -6   6      484.22      505.65    110.14 o 
 -10  -6   6     1603.13     1494.80     82.27 o 
  -9  -6   6      294.48      335.02     40.95 o 
  -8  -6   6      624.19      567.30     36.92 o 
  -7  -6   6       18.60      126.54     30.26 o 
  -6  -6   6     3204.52     3183.08     74.24 o 
  -5  -6   6     3863.77     4227.14     87.62 o 
  -4  -6   6      665.80      711.63     35.23 o 
  -3  -6   6     1072.88     1045.89     38.10 o 
  -2  -6   6     6099.15     6300.23    112.67 o 
  -1  -6   6       37.51       42.28     15.96 o 
   0  -6   6    11283.50    11187.57    185.15 o 
   1  -6   6     9700.10     9316.54    278.78 o 
   2  -6   6       14.64       10.58     16.61 o 
   3  -6   6      161.14      205.42     30.73 o 
   4  -6   6      387.77      364.90     26.05 o 
   5  -6   6      383.73      419.15     32.56 o 
   6  -6   6      850.34      826.80     40.59 o 
   7  -6   6      459.47      363.42     32.73 o 
   8  -6   6     1996.67     1732.74     83.86 o 
   9  -6   6      326.25      276.61     35.60 o 
  10  -6   6      153.18      119.17     42.34 o 
  11  -6   6     2225.30     2121.05    127.70 o 
  12  -6   6     2077.68     1993.84    107.04 o 
  13  -6   6      869.31      967.56    126.63 o 
  14  -6   6        5.16        0.00     67.68 o 
 -14  -5   6       33.82       11.95     59.06 o 
 -13  -5   6      537.00      499.89     68.07 o 
 -12  -5   6       51.39        3.67     48.14 o 
 -11  -5   6     1818.82     1744.77     73.47 o 
 -10  -5   6     1776.88     2039.83     81.49 o 
  -9  -5   6      470.67      426.50     34.63 o 
  -8  -5   6     7889.72     7076.83    132.94 o 
  -7  -5   6     2485.48     2446.73     63.17 o 
  -6  -5   6      198.67      193.86     34.77 o 
  -5  -5   6       60.09       79.33     19.70 o 
  -4  -5   6     6163.73     6655.60    118.91 o 
  -3  -5   6        0.89        3.16     15.19 o 
  -2  -5   6    17234.05    17188.37    275.66 o 
  -1  -5   6     8931.38     8862.94    148.56 o 
   0  -5   6      810.78      903.88     57.29 o 
   1  -5   6       89.81      157.58     18.30 o 
   2  -5   6    10450.38     9008.59    253.28 o 
   3  -5   6     2174.06     2264.22     53.46 o 
   4  -5   6      335.77      312.76     24.44 o 
   5  -5   6       30.82        0.00     21.40 o 
   6  -5   6       37.31       19.34     24.19 o 
   7  -5   6     2675.58     2664.62     68.61 o 
   8  -5   6      147.76      194.67     32.41 o 
   9  -5   6        3.80        0.00     29.61 o 
  10  -5   6      888.11     1151.93     79.66 o 
  11  -5   6      483.64      439.59     66.44 o 
  12  -5   6        3.22        0.00     73.43 o 
  13  -5   6     1083.01     1191.87    237.84 o 
  14  -5   6      312.94      336.64     81.51 o 
 -15  -4   6      231.09      202.03     68.70 o 
 -14  -4   6        4.24        0.00     54.79 o 
 -13  -4   6       11.00       41.00     53.36 o 
 -12  -4   6      112.88       49.72     38.44 o 
 -11  -4   6     6697.59     6134.64    144.58 o 
 -10  -4   6     2691.50     2689.80     84.15 o 
  -9  -4   6      426.80      604.35     38.71 o 
  -8  -4   6       15.76       30.63     25.04 o 
  -7  -4   6     4838.32     5009.29     98.27 o 
  -6  -4   6      744.32      678.25     35.27 o 
  -5  -4   6     2154.26     2285.99     61.50 o 
  -4  -4   6     1122.38     1277.02     37.98 o 
  -3  -4   6     3313.14     3761.09     72.85 o 
  -2  -4   6     8403.18     8915.41    148.74 o 
  -1  -4   6    27623.46    24575.03    454.79 o 
   0  -4   6     7397.70     6116.65    126.74 o 
   1  -4   6     4895.86     4813.69    123.20 o 
   2  -4   6     3657.08     4033.86     77.16 o 
   3  -4   6     1729.78     1587.81     43.17 o 
   4  -4   6     4514.08     4936.73    104.75 o 
   5  -4   6     6980.50     6624.05    128.78 o 
   6  -4   6     7097.51     6739.57    135.78 o 
   7  -4   6     7398.81     7704.71    166.71 o 
   8  -4   6      431.23      428.54     35.30 o 
   9  -4   6      233.90      139.95     43.92 o 
  10  -4   6        1.14        0.00     49.59 o 
  11  -4   6       22.66        0.00     56.93 o 
  12  -4   6       11.45        0.00     59.98 o 
  13  -4   6      994.06     1095.10    119.72 o 
  14  -4   6      497.60      566.06     86.32 o 
 -16  -3   6       68.71       20.89     64.07 o 
 -15  -3   6       21.86        0.00     56.72 o 
 -14  -3   6     1390.75     1327.91     92.98 o 
 -13  -3   6      686.86      805.63     73.64 o 
 -12  -3   6        8.42        0.00     35.67 o 
 -11  -3   6     4650.78     4443.96    114.93 o 
 -10  -3   6     1251.73     1125.60     57.13 o 
  -9  -3   6    12339.92    12520.17    213.48 o 
  -8  -3   6     4098.08     4045.80     84.47 o 
  -7  -3   6    14106.27    13824.49    268.24 o 
  -6  -3   6    10460.20    10504.11    176.81 o 
  -5  -3   6     1692.94     1836.58     45.74 o 
  -4  -3   6     5614.03     5770.82    117.03 o 
  -3  -3   6      153.20      151.23     18.40 o 
  -2  -3   6    14007.42    12908.10    246.14 o 
  -1  -3   6     2557.14     1872.14     52.17 o 
   0  -3   6     1388.40      773.62     36.49 o 
   1  -3   6     1604.85     1421.07     54.35 o 
   2  -3   6       45.08       28.42     14.71 o 
   3  -3   6      767.07      780.54     32.37 o 
   4  -3   6    11638.49    10606.11    296.95 o 
   5  -3   6    22536.60    22564.64    362.31 o 
   6  -3   6     1857.13     1776.76     55.60 o 
   7  -3   6      246.99      233.74     38.09 o 
   8  -3   6     5627.78     5464.19    131.14 o 
   9  -3   6      279.00      349.23     44.13 o 
  10  -3   6       16.90        0.00     50.09 o 
  11  -3   6       54.93        0.00     56.95 o 
  12  -3   6      642.05      663.54     83.55 o 
  13  -3   6      308.22      262.10     76.47 o 
  14  -3   6       78.88        0.00     74.64 o 
 -16  -2   6      167.20      147.94     68.03 o 
 -15  -2   6        1.81        0.00     56.63 o 
 -14  -2   6      183.16      258.07    104.82 o 
 -13  -2   6        7.96       63.90     39.39 o 
 -12  -2   6     1529.06     1521.45     69.48 o 
 -11  -2   6       28.20        0.00     33.31 o 
 -10  -2   6     4923.69     4957.41    118.21 o 
  -9  -2   6     2662.55     2477.59     61.27 o 
  -8  -2   6     2044.58     1950.85     52.31 o 
  -7  -2   6     1307.87     1386.05     42.73 o 
  -6  -2   6      900.38     1041.50     35.76 o 
  -5  -2   6     3260.43     2808.24     58.19 o 
  -4  -2   6     3731.22     3748.45     70.49 o 
  -3  -2   6     5214.82     5742.95    118.37 o 
  -2  -2   6     8292.95     7676.66    151.75 o 
  -1  -2   6      477.19      590.43     33.27 o 
   0  -2   6     3498.36     3156.62     73.86 o 
   1  -2   6     3571.93     3097.79     60.82 o 
   2  -2   6      383.72      396.74     23.70 o 
   3  -2   6     1958.55     1808.44     46.52 o 
   4  -2   6     5605.28     6186.61    140.69 o 
   5  -2   6      239.62      318.59     37.78 o 
   6  -2   6     2272.57     2368.30     74.85 o 
   7  -2   6      569.79      638.63     50.13 o 
   8  -2   6      288.30      230.97     40.40 o 
   9  -2   6       11.64        7.85     37.80 o 
  10  -2   6       23.57       89.65     57.27 o 
  11  -2   6      112.22        0.00     57.71 o 
  12  -2   6     1767.16     2061.67    120.00 o 
  13  -2   6        3.27        0.00     67.85 o 
 -17  -1   6       56.99        2.79     68.92 o 
 -16  -1   6      471.24      329.68     71.96 o 
 -15  -1   6      285.62      182.28     63.84 o 
 -14  -1   6       19.93       43.17     41.16 o 
 -13  -1   6       88.32      114.73     40.38 o 
 -12  -1   6     2805.13     2407.28     81.27 o 
 -11  -1   6      847.81      934.68     53.77 o 
 -10  -1   6      358.57      288.70     35.32 o 
  -9  -1   6      309.85      292.91     32.15 o 
  -8  -1   6      392.59      226.84     27.78 o 
  -7  -1   6    19494.45    18839.46    302.38 o 
  -6  -1   6     8159.66     8370.62    141.38 o 
  -5  -1   6      450.29      576.34     26.34 o 
  -4  -1   6     1510.57     1386.00     34.34 o 
  -3  -1   6     1995.90     1664.66     48.31 o 
  -2  -1   6    11942.31    14370.09    270.30 o 
  -1  -1   6     1496.53     1807.15     51.27 o 
   0  -1   6      375.18      476.42     31.47 o 
   1  -1   6      431.67      398.04     25.83 o 
   2  -1   6     3602.21     3238.87     65.42 o 
   3  -1   6    25193.12    24336.21    400.07 o 
   4  -1   6     3577.96     3119.45     81.86 o 
   5  -1   6     6259.74     6456.83    142.34 o 
   6  -1   6        5.15       32.94     28.89 o 
   7  -1   6     2281.89     2282.18     79.48 o 
   8  -1   6     1210.58     1169.96     66.15 o 
   9  -1   6      333.97      309.11     45.91 o 
  10  -1   6      239.85      292.22     63.92 o 
  11  -1   6       79.24       56.37     62.35 o 
  12  -1   6     1187.77     1209.97    102.46 o 
  13  -1   6      111.48       12.34     72.12 o 
 -17   0   6      342.68      315.45     75.60 o 
 -16   0   6     2315.82     2500.44    141.00 o 
 -15   0   6      979.10     1003.92     65.96 o 
 -14   0   6     1268.91     1512.88     72.10 o 
 -13   0   6      382.53      610.49     70.65 o 
 -12   0   6     2960.91     2862.62     86.76 o 
 -11   0   6      176.43      236.50     36.35 o 
 -10   0   6      106.24      155.70     30.61 o 
  -9   0   6      926.14     1088.40     48.14 o 
  -8   0   6    14879.90    13942.95    263.99 o 
  -7   0   6    20723.85    19358.12    355.79 o 
  -6   0   6       29.91       29.23     14.31 o 
  -5   0   6     3871.37     3480.82     65.52 o 
  -4   0   6     7065.04     6771.25    113.42 o 
  -3   0   6     3523.93     3951.96     85.60 o 
  -2   0   6       10.62       71.20     16.33 o 
  -1   0   6       15.16       85.69     12.26 o 
   0   0   6     2297.56     2186.66     47.94 o 
   1   0   6     2832.59     3038.47    100.66 o 
   2   0   6       29.62        0.00     21.22 o 
   3   0   6     6832.95     6975.59    187.73 o 
   4   0   6     8291.27     8156.52    171.56 o 
   5   0   6     3812.85     3763.28     99.62 o 
   6   0   6      732.71      775.73     49.79 o 
   7   0   6       20.36        0.00     33.51 o 
   8   0   6     1929.17     2045.94     83.26 o 
   9   0   6     1338.95     1656.28     80.16 o 
  10   0   6     3414.44     3728.75    146.03 o 
  11   0   6       20.44       47.89     63.02 o 
  12   0   6      442.77      396.12     81.06 o 
  13   0   6       10.78        0.00     69.97 o 
 -17   1   6      424.31      415.60     78.41 o 
 -16   1   6     3403.84     3463.84    128.66 o 
 -15   1   6     1240.46     1111.33     67.51 o 
 -14   1   6      720.59      720.82     76.09 o 
 -13   1   6      678.97      814.91     81.21 o 
 -12   1   6      280.20      333.04     57.43 o 
 -11   1   6        4.17        0.00     28.76 o 
 -10   1   6     3567.15     3375.50     87.61 o 
  -9   1   6      187.06      221.64     28.40 o 
  -8   1   6     5970.78     5889.59    124.19 o 
  -7   1   6      744.32      670.10     36.18 o 
  -6   1   6    10004.45    10338.70    195.54 o 
  -5   1   6     1058.68      912.39     29.16 o 
  -4   1   6     2023.92     1846.65     40.39 o 
  -3   1   6       97.32      130.36     13.05 o 
  -2   1   6     2557.96     3375.86     63.37 o 
  -1   1   6    21816.21    20180.47    319.03 o 
   0   1   6    11437.61    12501.81    203.61 o 
   1   1   6     5258.83     5109.51    111.83 o 
   2   1   6    16103.89    16355.38    309.95 o 
   3   1   6     4147.38     4493.70    107.24 o 
   4   1   6     2151.26     2362.17     75.03 o 
   5   1   6     1037.83     1342.46     83.78 o 
   6   1   6     7218.62     7504.10    170.03 o 
   7   1   6       91.20       99.13     39.53 o 
   8   1   6      822.15      903.15     60.80 o 
   9   1   6        0.49        9.24     44.32 o 
  10   1   6     1697.39     1873.87    132.49 o 
  11   1   6        3.21        0.00     70.23 o 
  12   1   6      532.26      597.48     86.32 o 
 -18   2   6        1.71        0.00    101.09 o 
 -17   2   6      202.71      272.61     96.84 o 
 -16   2   6      223.25      205.60     57.13 o 
 -15   2   6     1031.97     1054.72     65.78 o 
 -14   2   6       27.09        0.00     38.62 o 
 -13   2   6     1223.53     1112.19     60.30 o 
 -12   2   6      368.18      345.86     39.85 o 
 -11   2   6      287.85      231.79     45.94 o 
 -10   2   6       75.28       75.51     28.24 o 
  -9   2   6      158.68      192.57     27.97 o 
  -8   2   6     8203.48     8659.37    171.31 o 
  -7   2   6       70.65       92.56     21.44 o 
  -6   2   6      458.85      514.37     30.52 o 
  -5   2   6      185.46      153.28     16.13 o 
  -4   2   6     1734.31     1536.31     37.03 o 
  -3   2   6    10004.44     9447.63    154.99 o 
  -2   2   6    33895.43    34792.54    541.91 o 
  -1   2   6     8473.68     9291.02    154.59 o 
   0   2   6     1305.55     1612.54     53.81 o 
   1   2   6     1115.01     1353.71    122.68 o 
   2   2   6      275.57      369.90     35.01 o 
   3   2   6        2.03        5.07     25.95 o 
   4   2   6      270.83      253.82     35.39 o 
   5   2   6     1686.86     1857.00     73.82 o 
   6   2   6      988.12      976.65     60.83 o 
   7   2   6      683.49      853.07     61.22 o 
   8   2   6     1926.22     2029.90    112.48 o 
   9   2   6     1954.48     2251.46     95.92 o 
  10   2   6       28.09        6.92    137.81 o 
  11   2   6      504.50      654.64     84.69 o 
  12   2   6      250.38      257.94     76.62 o 
 -18   3   6        1.51        6.46     67.67 o 
 -17   3   6     3331.60     3737.61    162.45 o 
 -16   3   6     1189.06     1356.42     95.48 o 
 -15   3   6      332.41      266.16     60.73 o 
 -14   3   6       34.66       36.78     39.29 o 
 -13   3   6       13.20        0.00     35.17 o 
 -12   3   6     2306.71     2251.24     74.21 o 
 -11   3   6      472.08      490.05     39.59 o 
 -10   3   6       32.19       57.15     30.67 o 
  -9   3   6       74.22       79.25     26.45 o 
  -8   3   6     3536.03     3957.99     90.35 o 
  -7   3   6    15245.95    14037.62    316.06 o 
  -6   3   6     3869.81     3466.14     67.08 o 
  -5   3   6     5043.99     4483.39     81.46 o 
  -4   3   6     5454.14     5039.67     89.74 o 
  -3   3   6    34817.94    35686.35    555.26 o 
  -2   3   6      763.55      650.00     28.43 o 
  -1   3   6      913.61      965.09     42.56 o 
   0   3   6    37255.32    41384.86    748.23 o 
   1   3   6     1025.47     1190.93     52.43 o 
   2   3   6    13516.63    13719.80    268.47 o 
   3   3   6      420.68      376.65     37.23 o 
   4   3   6        8.74        0.00     31.14 o 
   5   3   6      526.29      570.29     48.48 o 
   6   3   6     2408.42     2348.07     89.35 o 
   7   3   6     6044.37     6133.66    195.96 o 
   8   3   6      146.08      155.66     48.79 o 
   9   3   6     2041.79     2051.95    106.67 o 
  10   3   6      689.79      832.78     88.18 o 
  11   3   6      112.77       10.69     67.74 o 
 -18   4   6      556.21      587.60     67.68 o 
 -17   4   6     2355.43     2500.65    108.12 o 
 -16   4   6      137.81      137.68     47.54 o 
 -15   4   6      159.55      258.02     48.25 o 
 -14   4   6        4.31        0.00     37.30 o 
 -13   4   6     2522.30     2594.69     83.18 o 
 -12   4   6     3874.33     3850.21    100.27 o 
 -11   4   6     1698.85     1602.17     66.82 o 
 -10   4   6     2961.99     2782.38     76.61 o 
  -9   4   6     2297.43     2408.89     67.85 o 
  -8   4   6      658.58      903.30     51.71 o 
  -7   4   6     8309.02     6986.62    121.14 o 
  -6   4   6      906.08     1097.67     35.48 o 
  -5   4   6     1555.56     1293.04     37.24 o 
  -4   4   6     5360.31     4478.73     82.77 o 
  -3   4   6       13.35       28.24     15.32 o 
  -2   4   6    14592.46    15599.76    251.99 o 
  -1   4   6     4309.22     4648.63    105.12 o 
   0   4   6     7435.23     7432.03    155.94 o 
   1   4   6        0.81        4.57     23.05 o 
   2   4   6     5250.25     5713.70    132.26 o 
   3   4   6      262.92      224.12     35.64 o 
   4   4   6        2.09        2.64     33.94 o 
   5   4   6       32.18       87.48     38.35 o 
   6   4   6      415.84      417.13     51.41 o 
   7   4   6      639.30      593.71     58.06 o 
   8   4   6     1306.46     1389.74    141.20 o 
   9   4   6       78.30       90.25     51.56 o 
  10   4   6      106.93       23.75     65.45 o 
  11   4   6      830.05     1110.68    115.46 o 
 -19   5   6        9.62        0.00     48.58 o 
 -18   5   6       86.52      115.44     72.36 o 
 -17   5   6     2622.58     2787.41    210.09 o 
 -16   5   6      170.03       58.39     46.76 o 
 -15   5   6      965.83      914.91     60.13 o 
 -14   5   6     1849.56     1906.54     91.20 o 
 -13   5   6      994.36     1040.78     58.23 o 
 -12   5   6     3874.86     3462.30     93.23 o 
 -11   5   6      607.54      620.25     43.08 o 
 -10   5   6      487.89      461.19     37.06 o 
  -9   5   6     1306.90     1304.69     50.22 o 
  -8   5   6     3246.85     3113.73     76.70 o 
  -7   5   6     3877.61     4173.92     80.40 o 
  -6   5   6       67.85       82.29     18.59 o 
  -5   5   6      995.36      684.47     30.82 o 
  -4   5   6     1487.39     1611.24     58.52 o 
  -3   5   6     1803.08     2555.66     60.17 o 
  -2   5   6     4255.52     4614.11    105.45 o 
  -1   5   6       29.04       14.77     23.10 o 
   0   5   6     2218.20     2406.58     72.76 o 
   1   5   6        4.99       17.80     27.80 o 
   2   5   6     1475.47     1562.06     66.30 o 
   3   5   6    10532.80    10582.40    222.40 o 
   4   5   6       69.16      125.69     39.13 o 
   5   5   6     1593.83     1559.85     76.45 o 
   6   5   6       46.63       30.95     42.13 o 
   7   5   6     1226.93     1158.90     73.14 o 
   8   5   6      181.08      167.50     55.21 o 
   9   5   6     2090.30     2036.05    117.54 o 
  10   5   6      625.74      572.21     86.81 o 
 -19   6   6      517.88      520.92     73.12 o 
 -18   6   6       91.21        0.00     52.22 o 
 -17   6   6     1576.80     1834.81     87.59 o 
 -16   6   6      741.27      883.27     63.29 o 
 -15   6   6      379.81      309.46     48.71 o 
 -14   6   6     2716.12     2694.39     91.55 o 
 -13   6   6     1063.67     1105.66     59.79 o 
 -12   6   6      172.76      206.54     37.05 o 
 -11   6   6      288.36      284.80     35.46 o 
 -10   6   6      754.21      728.23     43.94 o 
  -9   6   6     3804.52     4113.55     96.57 o 
  -8   6   6     3363.80     3310.85     69.31 o 
  -7   6   6       13.99        0.00     32.41 o 
  -6   6   6      990.31      859.47     66.05 o 
  -5   6   6     1642.57     1610.06     44.16 o 
  -4   6   6      952.92      791.89     34.65 o 
  -3   6   6     1933.09     1763.03     47.54 o 
  -2   6   6        0.51       58.11     32.73 o 
  -1   6   6     1632.91     1721.41     61.26 o 
   0   6   6    17845.46    18955.52    362.32 o 
   1   6   6    17672.41    18996.48    365.77 o 
   2   6   6      787.11      768.14     53.43 o 
   3   6   6      681.45      775.72     54.10 o 
   4   6   6      329.78      334.22     46.04 o 
   5   6   6       14.38       39.80     40.96 o 
   6   6   6      161.50      160.17     58.31 o 
   7   6   6      225.39      142.68     52.67 o 
   8   6   6      155.04      129.66     56.67 o 
   9   6   6      896.03      906.08    101.63 o 
 -19   7   6      110.54       76.97     68.89 o 
 -18   7   6       21.79        0.00     49.86 o 
 -17   7   6     1953.33     2088.25    149.89 o 
 -16   7   6       25.84        0.00     75.19 o 
 -15   7   6      944.50     1015.52     63.41 o 
 -14   7   6     2802.10     2837.47     89.66 o 
 -13   7   6     3407.25     3366.08    101.63 o 
 -12   7   6     1158.16     1028.60     54.42 o 
 -11   7   6       62.49       19.86     30.65 o 
 -10   7   6      860.15      844.52     47.46 o 
  -9   7   6     3504.14     3030.30     67.34 o 
  -8   7   6    11847.92    12386.37    206.24 o 
  -7   7   6       22.47       23.81     19.13 o 
  -6   7   6     2400.08     2024.34     51.39 o 
  -5   7   6     1637.48     1491.11     44.68 o 
  -4   7   6      459.87      638.94     32.50 o 
  -3   7   6     1448.95     1573.54     47.52 o 
  -2   7   6      232.20      226.27     32.47 o 
  -1   7   6     2367.96     2672.25     80.28 o 
   0   7   6     3954.17     3802.00    102.40 o 
   1   7   6       95.79      125.06     36.34 o 
   2   7   6     6285.38     6083.59    146.92 o 
   3   7   6     1702.23     1654.75     76.18 o 
   4   7   6     2177.12     2501.34     93.20 o 
   5   7   6      815.02      890.37     70.16 o 
   6   7   6       10.35        0.00     45.88 o 
   7   7   6       47.59       36.33     51.01 o 
   8   7   6       75.35       65.40     62.82 o 
   9   7   6      403.98      426.72    111.73 o 
 -19   8   6       26.44        0.00     51.52 o 
 -18   8   6      111.65       76.04     78.64 o 
 -17   8   6      642.70      774.10     66.49 o 
 -16   8   6       23.90        0.00     44.46 o 
 -15   8   6      173.58      149.14     46.09 o 
 -14   8   6       59.34        0.00     37.84 o 
 -13   8   6       22.52       45.32     45.13 o 
 -12   8   6        7.70        0.00     31.38 o 
 -11   8   6     1358.89     1420.24     58.67 o 
 -10   8   6      467.13      437.95     36.76 o 
  -9   8   6     4574.87     4601.16     91.46 o 
  -8   8   6     3122.58     2992.72     67.49 o 
  -7   8   6      166.74      314.20     40.40 o 
  -6   8   6      528.68      558.23     31.97 o 
  -5   8   6       82.58      103.51     23.06 o 
  -4   8   6     6260.55     7138.12    130.04 o 
  -3   8   6      362.15      446.15     32.08 o 
  -2   8   6       86.28       76.57     31.50 o 
  -1   8   6     4505.80     5007.62    123.09 o 
   0   8   6     5868.67     5901.66    140.82 o 
   1   8   6       11.24        0.00     34.48 o 
   2   8   6     2259.76     2375.46     87.65 o 
   3   8   6      230.19      271.36     47.01 o 
   4   8   6     1641.32     1644.22     92.02 o 
   5   8   6       32.93        6.77     46.39 o 
   6   8   6       94.44       79.62     52.13 o 
   7   8   6      442.35      366.84     61.84 o 
   8   8   6       26.78       12.32     58.08 o 
 -19   9   6      172.47       98.78     82.81 o 
 -18   9   6        4.80       42.21     52.88 o 
 -17   9   6      579.95      662.87     92.28 o 
 -16   9   6       26.27        0.00     41.90 o 
 -15   9   6     1223.62     1156.32     81.61 o 
 -14   9   6       43.87        0.00     38.35 o 
 -13   9   6     1113.74     1205.05     82.12 o 
 -12   9   6     2424.64     2534.89    139.73 o 
 -11   9   6     6959.45     6694.16    229.42 o 
 -10   9   6       29.63       89.90     24.48 o 
  -9   9   6     1596.68     1366.65     46.84 o 
  -8   9   6        5.18       22.50     26.11 o 
  -7   9   6      217.63      208.43     26.10 o 
  -6   9   6     3343.95     3434.63     75.92 o 
  -5   9   6     1035.90      852.68     40.14 o 
  -4   9   6     2299.63     2264.90     60.90 o 
  -3   9   6        1.01        0.00     23.43 o 
  -2   9   6     2814.00     2842.38     86.76 o 
  -1   9   6     5276.04     5563.21    134.98 o 
   0   9   6       88.62       83.77     37.03 o 
   1   9   6      396.59      407.28     47.27 o 
   2   9   6       18.94       35.89     39.31 o 
   3   9   6        1.63        6.55     41.58 o 
   4   9   6     8093.83     7952.88    192.83 o 
   5   9   6     1721.65     1843.83    118.21 o 
   6   9   6     2350.75     2093.19     98.65 o 
   7   9   6       10.46        1.89     52.70 o 
 -19  10   6        8.50        0.00     85.13 o 
 -18  10   6       81.67        0.00     52.83 o 
 -17  10   6       20.14        0.00     62.85 o 
 -16  10   6      129.99       60.29     44.97 o 
 -15  10   6      192.17      142.63     45.47 o 
 -14  10   6      878.64      918.20     62.92 o 
 -13  10   6      189.58      111.74     38.76 o 
 -12  10   6     2083.15     2144.34     73.52 o 
 -11  10   6     1007.29      927.20     52.13 o 
 -10  10   6     2725.83     2844.36     72.80 o 
  -9  10   6     3299.78     3297.27     88.79 o 
  -8  10   6      202.21      242.38     29.99 o 
  -7  10   6        1.49        0.00     23.49 o 
  -6  10   6      387.13      298.38     34.56 o 
  -5  10   6     7761.77     7249.92    157.20 o 
  -4  10   6     7143.80     6800.89    129.45 o 
  -3  10   6      446.65      516.12     58.83 o 
  -2  10   6      332.63      300.37     59.76 o 
  -1  10   6     2710.11     2755.82     90.66 o 
   0  10   6     1315.11     1169.56     63.72 o 
   1  10   6     1231.64     1252.84     68.79 o 
   2  10   6      254.81      293.21     49.69 o 
   3  10   6     4774.90     4854.68    138.85 o 
   4  10   6    10574.55    10195.70    234.46 o 
   5  10   6      848.41      842.88     71.83 o 
   6  10   6      162.04       95.50     55.35 o 
 -19  11   6      237.18      245.56    121.31 o 
 -18  11   6      427.61      286.08     71.96 o 
 -17  11   6       33.39        0.00     61.03 o 
 -16  11   6      867.62      946.92     82.40 o 
 -15  11   6      667.32      560.60     71.20 o 
 -14  11   6      549.70      674.99     86.73 o 
 -13  11   6       28.40        0.00     56.40 o 
 -12  11   6      200.04      190.61     54.91 o 
 -11  11   6       63.95       43.07     47.67 o 
 -10  11   6     4825.16     4764.47    180.16 o 
  -9  11   6        0.23        0.00     32.83 o 
  -8  11   6      234.70      267.76     39.09 o 
  -7  11   6     6348.62     6489.50    146.44 o 
  -6  11   6      661.34      670.94     47.43 o 
  -5  11   6    12610.26    13107.10    261.21 o 
  -4  11   6      223.51      255.34     49.60 o 
  -3  11   6      161.57       97.31     35.22 o 
  -2  11   6     1638.84     1719.47     71.86 o 
  -1  11   6     2121.49     2125.47    100.74 o 
   0  11   6        2.22        4.63     37.79 o 
   1  11   6      701.83      867.88     62.87 o 
   2  11   6      316.60      252.72     50.43 o 
   3  11   6        0.13        0.00     74.43 o 
   4  11   6      215.55      249.54     55.96 o 
   5  11   6     1415.88     1383.28     85.43 o 
 -19  12   6      364.45      336.36     80.76 o 
 -18  12   6       79.87       43.79     69.70 o 
 -17  12   6       47.61        1.24     77.15 o 
 -16  12   6      353.18      323.73     68.70 o 
 -15  12   6      249.43       59.59    108.54 o 
 -14  12   6      135.93      340.73     67.52 o 
 -13  12   6      225.63      215.61     68.11 o 
 -12  12   6       24.47       21.28     74.49 o 
 -11  12   6      629.32      597.60     66.20 o 
 -10  12   6      106.88      148.20     39.71 o 
  -9  12   6     1671.16     1631.27     70.02 o 
  -8  12   6     3789.37     3619.85    101.33 o 
  -7  12   6       11.89       29.80     36.83 o 
  -6  12   6      664.74      649.54     50.18 o 
  -5  12   6      120.87      190.90     40.69 o 
  -4  12   6       16.58       13.32     51.38 o 
  -3  12   6       96.41       59.93     65.44 o 
  -2  12   6      251.32      267.45     62.39 o 
  -1  12   6       77.67       17.35     58.27 o 
   0  12   6        6.88        0.00     60.04 o 
   1  12   6       71.15       73.44     67.50 o 
   2  12   6      612.98      684.63    132.49 o 
   3  12   6     3081.10     2744.02    266.04 o 
   4  12   6       70.56        2.71    104.82 o 
 -19  13   6       15.00        0.00     79.28 o 
 -18  13   6      372.90      476.50     82.72 o 
 -17  13   6      482.60      425.47     77.11 o 
 -16  13   6     1717.44     1522.25     99.65 o 
 -15  13   6        2.20        0.00     68.11 o 
 -14  13   6      750.23      916.40     82.94 o 
 -13  13   6      224.44      176.49     68.11 o 
 -12  13   6        9.87        0.00     53.61 o 
 -11  13   6     1974.43     1854.50     85.85 o 
 -10  13   6      953.82      947.47     61.89 o 
  -9  13   6      288.85      392.16     47.62 o 
  -8  13   6       68.35       30.83     40.29 o 
  -7  13   6      107.94       50.98     53.45 o 
  -6  13   6    11694.72    11250.67    234.76 o 
  -5  13   6      963.63      854.96     77.18 o 
  -4  13   6       55.88        0.00     54.64 o 
  -3  13   6       39.12        9.72     66.51 o 
  -2  13   6      761.25      843.64     80.80 o 
  -1  13   6      889.05      819.10     86.42 o 
   0  13   6       57.73        0.00     68.07 o 
   1  13   6      596.13      603.74     91.27 o 
   2  13   6       85.04      104.96     76.68 o 
   3  13   6     1036.43     1141.26    108.13 o 
 -18  14   6      628.60      535.45     85.42 o 
 -17  14   6      652.36      713.75     88.18 o 
 -16  14   6      390.80      272.53     76.97 o 
 -15  14   6      893.82     1129.98     94.18 o 
 -14  14   6     2358.35     2402.29    130.89 o 
 -13  14   6       21.24        0.00     58.55 o 
 -12  14   6      244.64      306.58    128.23 o 
 -11  14   6      299.30      258.13     48.15 o 
 -10  14   6      823.81      685.91     63.60 o 
  -9  14   6       36.42       32.87     43.37 o 
  -8  14   6      294.50      403.44     62.99 o 
  -7  14   6     1086.01     1078.14     66.23 o 
  -6  14   6     5988.04     6032.79    197.86 o 
  -5  14   6      720.21      664.67     86.20 o 
  -4  14   6        8.08        0.00     58.63 o 
  -3  14   6       22.90       71.11     62.96 o 
  -2  14   6     1873.38     1852.86    115.00 o 
  -1  14   6     5966.58     6107.21    207.11 o 
   0  14   6     3613.43     3509.54    157.95 o 
   1  14   6       76.54       15.54     77.12 o 
   2  14   6      293.25      269.68    134.08 o 
 -18  15   6       15.62        0.00     71.49 o 
 -17  15   6      585.50      828.68     94.16 o 
 -16  15   6       11.31        0.00     68.44 o 
 -15  15   6     1643.37     1745.15    188.35 o 
 -14  15   6      119.54       73.84     73.43 o 
 -13  15   6        0.70        0.00     62.07 o 
 -12  15   6      205.41       72.75     63.60 o 
 -11  15   6      210.48      234.56     56.29 o 
 -10  15   6      309.32      406.20     57.01 o 
  -9  15   6      376.64      358.02     55.27 o 
  -8  15   6       82.92      103.77     49.78 o 
  -7  15   6      243.65      175.95     51.14 o 
  -6  15   6     1089.20     1068.64     90.48 o 
  -5  15   6      425.77      517.34     77.21 o 
  -4  15   6     2664.49     2524.08    151.64 o 
  -3  15   6     4140.81     3999.68    239.43 o 
  -2  15   6     1807.91     1479.02    230.92 o 
  -1  15   6     1945.04     1707.26    121.37 o 
   0  15   6       91.59       41.10     80.71 o 
   1  15   6       51.77       47.76    112.80 o 
 -17  16   6       18.85        0.00     74.84 o 
 -16  16   6      404.38      319.26    128.23 o 
 -15  16   6       46.11        0.00     70.82 o 
 -14  16   6      106.14        0.00     70.30 o 
 -13  16   6     1428.37     1682.09    190.48 o 
 -12  16   6      624.93      650.65     95.24 o 
 -11  16   6       25.51        2.21     50.14 o 
 -10  16   6       14.37        0.00     51.13 o 
  -9  16   6      219.18      222.00     54.55 o 
  -8  16   6      158.37      132.72     52.98 o 
  -7  16   6      126.64       56.64     64.08 o 
  -6  16   6      704.64      494.43     80.40 o 
  -5  16   6     1545.61     1354.80    133.02 o 
  -4  16   6      176.97       74.16     72.05 o 
  -3  16   6       27.20        0.00     69.76 o 
  -2  16   6      596.18      647.15     92.70 o 
  -1  16   6      851.25      772.46    114.40 o 
 -16  17   6      292.24      295.11     86.20 o 
 -15  17   6      792.80      997.08    230.92 o 
 -14  17   6     1954.46     2129.76    337.33 o 
 -13  17   6     1317.03     1424.11    126.10 o 
 -12  17   6      359.48      270.60     95.77 o 
 -11  17   6      303.58      235.45     59.46 o 
 -10  17   6       34.18        0.00     53.44 o 
  -9  17   6      166.36      163.85     56.84 o 
  -8  17   6      166.68      233.23     72.61 o 
  -7  17   6      245.86      312.25     76.92 o 
  -6  17   6     1349.77     1272.82    183.56 o 
  -5  17   6       53.20        0.00    103.75 o 
  -4  17   6       26.71       73.05     77.36 o 
  -3  17   6     2162.03     2258.70    291.57 o 
 -15  18   6      541.10      580.58    112.80 o 
 -14  18   6      402.61      635.42    200.59 o 
 -13  18   6       13.45        0.00     68.44 o 
 -12  18   6      134.11      128.76     73.18 o 
 -11  18   6      321.16      371.52     62.70 o 
 -10  18   6       33.45        0.00     54.65 o 
  -9  18   6        3.65        0.00     65.73 o 
  -8  18   6       48.18        0.00     66.72 o 
  -7  18   6      102.33       60.49     72.84 o 
  -6  18   6       58.18        0.00     80.34 o 
  -5  18   6      165.01       32.99     77.92 o 
 -13  19   6      137.19        0.00    110.14 o 
 -12  19   6        0.07        0.00     69.39 o 
 -11  19   6      464.61      535.91     69.55 o 
 -10  19   6      228.78      151.97     76.71 o 
  -9  19   6     1105.87      754.25    171.33 o 
  -8  19   6      522.74      263.48     81.49 o 
   4 -19   7      115.72        0.00     83.12 o 
   5 -19   7      116.21       40.13     84.78 o 
   6 -19   7       69.27       20.61     85.30 o 
   7 -19   7      522.99      676.83    102.56 o 
   0 -18   7        0.54       63.13     80.13 o 
   1 -18   7       75.35       70.70     54.82 o 
   2 -18   7       30.10        0.00     52.44 o 
   3 -18   7      235.59      309.44     68.17 o 
   4 -18   7       71.92        0.00     50.36 o 
   5 -18   7        0.81        0.00     51.42 o 
   6 -18   7      160.54       93.72     54.55 o 
   7 -18   7      155.69      195.56     57.85 o 
   8 -18   7        0.37        0.00     75.87 o 
   9 -18   7      371.46      428.75    103.11 o 
  10 -18   7        0.61        0.00     51.43 o 
  -2 -17   7      171.28      100.98     69.10 o 
  -1 -17   7       10.19        0.00     52.43 o 
   0 -17   7      293.51      267.21     59.62 o 
   1 -17   7       51.90       63.96     53.28 o 
   2 -17   7       89.85       16.50     51.62 o 
   3 -17   7        0.57        0.00     50.45 o 
   4 -17   7       77.43       10.81     53.79 o 
   5 -17   7       46.57        0.00     51.92 o 
   6 -17   7     2041.73     2496.95    203.05 o 
   7 -17   7     2557.61     2929.42    187.15 o 
   8 -17   7      397.04      267.52     59.81 o 
   9 -17   7       50.05        0.00     48.52 o 
  10 -17   7      498.89      403.31     66.47 o 
  11 -17   7        1.06        0.00     59.96 o 
  -4 -16   7      515.69      621.12     83.04 o 
  -3 -16   7      377.74      445.71     78.47 o 
  -2 -16   7     2582.90     2490.26    100.99 o 
  -1 -16   7     1181.70     1312.23     82.35 o 
   0 -16   7     1075.39     1277.61     78.89 o 
   1 -16   7        9.09       62.82     51.36 o 
   2 -16   7      648.67      825.21     69.35 o 
   3 -16   7       35.59        0.00     49.80 o 
   4 -16   7     1916.05     2165.02     93.23 o 
   5 -16   7      521.75      554.13     73.67 o 
   6 -16   7     3815.72     4251.28    129.05 o 
   7 -16   7     2432.61     2827.69    145.92 o 
   8 -16   7       12.92      123.00     52.64 o 
   9 -16   7       10.54        0.00     48.66 o 
  10 -16   7      779.61      739.88     83.95 o 
  11 -16   7      504.21      574.01    186.22 o 
  12 -16   7      697.80      664.01    156.96 o 
  -5 -15   7      477.83      602.51     82.07 o 
  -4 -15   7       58.19       25.36     62.59 o 
  -3 -15   7     3003.94     3126.14    110.24 o 
  -2 -15   7     4683.63     4878.24    137.69 o 
  -1 -15   7      883.88      846.06     68.33 o 
   0 -15   7      182.23      171.41     51.37 o 
   1 -15   7     2253.82     2403.70     94.60 o 
   2 -15   7      218.31      163.71     55.22 o 
   3 -15   7       31.03        0.00     45.18 o 
   4 -15   7       60.78        0.00     65.78 o 
   5 -15   7        4.07        0.00     46.14 o 
   6 -15   7      353.25      352.59     55.76 o 
   7 -15   7       81.35       81.67     49.23 o 
   8 -15   7        7.60        2.69     48.11 o 
   9 -15   7        4.18        0.00     48.92 o 
  10 -15   7      123.97      124.60     60.68 o 
  11 -15   7      349.20      414.65     74.11 o 
  12 -15   7      223.65      143.78     69.61 o 
  13 -15   7       38.12        0.00     60.66 o 
  -7 -14   7     2783.54     2681.08    133.15 o 
  -6 -14   7      459.19      412.14     89.39 o 
  -5 -14   7     2195.97     2051.48    114.73 o 
  -4 -14   7     1345.00     1356.25     79.95 o 
  -3 -14   7       73.55       28.17     48.32 o 
  -2 -14   7      256.14      303.85     53.44 o 
  -1 -14   7     1066.00     1191.35     72.45 o 
   0 -14   7      625.28      635.44     58.04 o 
   1 -14   7        3.28        0.00     41.65 o 
   2 -14   7      110.45      118.18     45.32 o 
   3 -14   7     1167.77     1112.66     67.15 o 
   4 -14   7     1088.99     1232.83     72.49 o 
   5 -14   7      840.64      963.74     76.66 o 
   6 -14   7      250.17      274.74     49.78 o 
   7 -14   7      380.30      442.34     54.76 o 
   8 -14   7      145.01      244.64     50.49 o 
   9 -14   7      429.66      434.68     57.68 o 
  10 -14   7     1133.01     1148.72     83.39 o 
  11 -14   7      510.43      471.77     76.38 o 
  12 -14   7      757.48      878.72     86.81 o 
  13 -14   7      366.10      254.12     70.73 o 
  -8 -13   7      173.72      122.53    131.42 o 
  -7 -13   7     1141.28     1031.29     87.26 o 
  -6 -13   7       54.25        0.00     59.52 o 
  -5 -13   7      419.90      339.12     54.26 o 
  -4 -13   7      597.66      632.23     58.67 o 
  -3 -13   7     1214.28     1430.51     76.19 o 
  -2 -13   7      199.16      225.72     48.11 o 
  -1 -13   7      747.36      785.39     59.43 o 
   0 -13   7     6321.54     6016.85    147.84 o 
   1 -13   7      119.67      121.32     43.65 o 
   2 -13   7     1271.06     1150.26     67.44 o 
   3 -13   7     2792.69     3255.72    101.29 o 
   4 -13   7      315.99      326.33     47.84 o 
   5 -13   7     5010.47     5483.88    138.00 o 
   6 -13   7      564.70      610.04     54.28 o 
   7 -13   7        2.78        0.00     40.93 o 
   8 -13   7       99.57      123.00     45.15 o 
   9 -13   7       85.05       65.48     58.56 o 
  10 -13   7     3377.06     4033.79    215.37 o 
  11 -13   7     1802.40     1830.31    104.78 o 
  12 -13   7      322.70      268.65     96.30 o 
  13 -13   7      177.46      132.39     65.30 o 
  -9 -12   7      467.56      363.94     95.77 o 
  -8 -12   7      560.68      690.63    106.41 o 
  -7 -12   7      355.28      397.17     70.44 o 
  -6 -12   7     1686.60     1451.17    126.34 o 
  -5 -12   7      241.46      337.39     50.65 o 
  -4 -12   7     1264.51     1322.07     72.22 o 
  -3 -12   7      697.53      679.61     55.86 o 
  -2 -12   7     1629.28     1913.02     80.13 o 
  -1 -12   7      310.49     1196.09    120.25 o 
   0 -12   7      713.63      713.37     52.72 o 
   1 -12   7     3372.42     3347.04     98.64 o 
   2 -12   7     2494.97     2349.46     82.19 o 
   3 -12   7        8.25       11.85     35.88 o 
   4 -12   7     1073.02      914.02     59.62 o 
   5 -12   7     1101.88     1282.34     66.05 o 
   6 -12   7     1691.88     1867.86     76.26 o 
   7 -12   7        0.53       27.61     40.46 o 
   8 -12   7      553.54      563.90     83.00 o 
   9 -12   7       16.13        0.00     41.14 o 
  10 -12   7     3794.29     4387.25    240.84 o 
  11 -12   7      113.88       20.90     56.88 o 
  12 -12   7      130.74       41.43     59.78 o 
  13 -12   7        1.17        0.00     55.44 o 
  14 -12   7       49.05        0.00     63.38 o 
 -10 -11   7      151.58       41.50     83.00 o 
  -9 -11   7      530.26      316.05     90.45 o 
  -8 -11   7        1.89        7.42     56.51 o 
  -7 -11   7        4.33      121.92     82.47 o 
  -6 -11   7      574.92      636.26     56.28 o 
  -5 -11   7       49.20        6.58     40.29 o 
  -4 -11   7     1755.65     1765.93     74.18 o 
  -3 -11   7     1380.43     1579.27     72.09 o 
  -2 -11   7     4644.41     4493.28    118.16 o 
  -1 -11   7     5266.32     5447.14    132.54 o 
   0 -11   7      287.80      351.20     41.94 o 
   1 -11   7     1839.79     1949.62     75.02 o 
   2 -11   7       12.00        0.00     32.54 o 
   3 -11   7        0.79        0.00     43.40 o 
   4 -11   7      148.70      112.58     35.23 o 
   5 -11   7        7.57       64.05     36.13 o 
   6 -11   7        2.69       51.71     37.25 o 
   7 -11   7      485.29      468.94     47.91 o 
   8 -11   7       52.61        4.85     43.03 o 
   9 -11   7      417.79      449.74     49.34 o 
  10 -11   7      233.65      150.08     45.20 o 
  11 -11   7        8.04        0.00     53.82 o 
  12 -11   7        6.51       16.35     56.22 o 
  13 -11   7       85.16       17.15     59.13 o 
  14 -11   7      132.21       98.97     84.07 o 
 -11 -10   7      247.77      252.20     92.58 o 
 -10 -10   7     4383.97     4384.17    152.36 o 
  -9 -10   7      181.55      208.96     54.79 o 
  -8 -10   7      180.68      147.82     43.05 o 
  -7 -10   7      376.31      412.36     39.86 o 
  -6 -10   7      189.46      239.85     34.20 o 
  -5 -10   7      787.20      803.22     60.25 o 
  -4 -10   7      184.06      180.20     40.24 o 
  -3 -10   7     1995.97     2213.78     77.84 o 
  -2 -10   7     2608.93     2792.59     86.99 o 
  -1 -10   7     7422.44     7438.97    163.19 o 
   0 -10   7     8505.25     8892.58    187.11 o 
   1 -10   7     1172.64     1159.86     55.72 o 
   2 -10   7      329.42      419.57     40.95 o 
   3 -10   7      157.34      235.45     35.82 o 
   4 -10   7     8731.79     9147.42    205.18 o 
   5 -10   7      126.66      105.42     34.92 o 
   6 -10   7     1730.39     1719.95     68.02 o 
   7 -10   7      183.87      196.11     38.71 o 
   8 -10   7       42.08       55.14     36.64 o 
   9 -10   7     1539.72     1450.91    101.22 o 
  10 -10   7       69.92       15.45     45.52 o 
  11 -10   7        3.04        0.00     51.56 o 
  12 -10   7       48.22        0.00     55.31 o 
  13 -10   7      179.90       74.93     59.62 o 
  14 -10   7     1458.61     1563.22    134.08 o 
 -12  -9   7     1945.70     1769.62    116.52 o 
 -11  -9   7     4637.39     4408.74    222.41 o 
 -10  -9   7     8976.30     7933.96    224.95 o 
  -9  -9   7      351.49      295.86     55.96 o 
  -8  -9   7      151.95      134.43     33.84 o 
  -7  -9   7      756.79      793.64     46.18 o 
  -6  -9   7      224.72      211.24     31.63 o 
  -5  -9   7     5751.53     5852.85    117.36 o 
  -4  -9   7      347.66      382.79     39.85 o 
  -3  -9   7     8431.65     8500.76    185.95 o 
  -2  -9   7      590.87      589.41     39.47 o 
  -1  -9   7      893.96      935.85     40.78 o 
   0  -9   7     2733.92     2508.92     61.51 o 
   1  -9   7       64.75       96.85     22.37 o 
   2  -9   7       84.65       84.51     22.44 o 
   3  -9   7      710.66      744.27     54.37 o 
   4  -9   7       42.01        0.00     35.48 o 
   5  -9   7      907.90      879.77     42.73 o 
   6  -9   7     2615.76     2688.55     76.95 o 
   7  -9   7      712.40      572.74     39.32 o 
   8  -9   7     1004.59     1106.37     51.50 o 
   9  -9   7     2405.34     2213.39     69.52 o 
  10  -9   7      339.80      303.66     40.59 o 
  11  -9   7      331.33      297.65     51.31 o 
  12  -9   7      487.95      676.86     65.20 o 
  13  -9   7      189.98       32.26     59.85 o 
  14  -9   7      714.11      805.84    106.41 o 
 -12  -8   7     4250.63     4032.17    151.97 o 
 -11  -8   7      610.52      934.47     80.68 o 
 -10  -8   7     1499.38     1336.03    121.31 o 
  -9  -8   7      695.14      703.21     44.01 o 
  -8  -8   7       20.08       10.99     28.89 o 
  -7  -8   7     1395.46     1391.96     54.95 o 
  -6  -8   7      993.86      892.04     46.17 o 
  -5  -8   7       18.51       18.82     23.67 o 
  -4  -8   7     8778.51     8606.50    180.17 o 
  -3  -8   7       35.02       67.11     22.60 o 
  -2  -8   7      180.19      164.49     25.29 o 
  -1  -8   7      151.31      141.80     22.37 o 
   0  -8   7     4811.82     4538.67     89.92 o 
   1  -8   7      415.08      395.38     26.91 o 
   2  -8   7      362.21      363.86     26.96 o 
   3  -8   7     4734.22     4663.68     93.07 o 
   4  -8   7     3420.15     3113.45     71.57 o 
   5  -8   7     9602.26     9055.56    198.53 o 
   6  -8   7       13.59        0.00     25.21 o 
   7  -8   7      327.96      303.32     33.22 o 
   8  -8   7       48.33        0.00     28.80 o 
   9  -8   7     1961.44     2092.52     67.43 o 
  10  -8   7       19.36        0.00     38.55 o 
  11  -8   7     1907.52     1842.63     82.75 o 
  12  -8   7       24.45       55.69     56.50 o 
  13  -8   7       48.09        0.00    114.93 o 
  14  -8   7      179.96      149.48     71.83 o 
 -13  -7   7       18.77       11.51     55.96 o 
 -12  -7   7      189.88      128.73     57.17 o 
 -11  -7   7      181.07      195.80     56.43 o 
 -10  -7   7     1804.69     1710.38     73.13 o 
  -9  -7   7       63.12       17.83     30.49 o 
  -8  -7   7     1182.66     1159.51     50.98 o 
  -7  -7   7        1.57        0.00     24.96 o 
  -6  -7   7     2377.51     2684.87     68.99 o 
  -5  -7   7     4061.23     4288.66     90.43 o 
  -4  -7   7     1058.29     1194.88     53.01 o 
  -3  -7   7        6.62        0.00     19.24 o 
  -2  -7   7      827.26      669.50     32.67 o 
  -1  -7   7       82.86       61.57     20.48 o 
   0  -7   7     2779.26     2823.64     63.01 o 
   1  -7   7     6127.97     5635.14    153.29 o 
   2  -7   7     9525.68     9035.92    170.80 o 
   3  -7   7     5881.45     5551.53    124.11 o 
   4  -7   7        3.69        2.28     21.65 o 
   5  -7   7      139.30      113.99     34.41 o 
   6  -7   7       13.52        0.00     25.48 o 
   7  -7   7      873.20      813.17     44.96 o 
   8  -7   7      527.15      549.13     39.51 o 
   9  -7   7      251.19      338.72     55.85 o 
  10  -7   7      394.93      320.18     42.55 o 
  11  -7   7      795.32      786.69     74.15 o 
  12  -7   7       33.92        6.52     58.19 o 
  13  -7   7      468.89      480.33     77.98 o 
  14  -7   7       28.55        0.00     65.40 o 
 -14  -6   7      199.82      215.13     65.81 o 
 -13  -6   7      109.69       69.85     56.05 o 
 -12  -6   7      264.84      349.04     62.45 o 
 -11  -6   7     2033.93     1954.43    134.78 o 
 -10  -6   7     1900.27     1794.02     73.33 o 
  -9  -6   7       13.49       36.96     28.17 o 
  -8  -6   7     4865.57     4873.84    102.43 o 
  -7  -6   7     8989.36     9412.63    168.21 o 
  -6  -6   7    14699.81    14521.78    243.53 o 
  -5  -6   7        3.27        0.00     20.07 o 
  -3  -6   7      173.16      137.43     20.17 o 
  -2  -6   7     3340.99     2656.78     63.17 o 
  -1  -6   7     4570.64     4252.86     82.01 o 
   0  -6   7     8438.97     8524.84    162.81 o 
   1  -6   7      738.77      599.59     29.53 o 
   2  -6   7    14739.92    13626.44    250.85 o 
   3  -6   7       59.70       31.48     19.42 o 
   4  -6   7     7825.64     7803.17    139.42 o 
   5  -6   7     2034.13     1626.17     50.77 o 
   6  -6   7      135.35       94.08     27.80 o 
   7  -6   7     6193.51     6133.93    120.57 o 
   8  -6   7       22.00        0.00     29.21 o 
   9  -6   7     3198.43     3356.11    101.83 o 
  10  -6   7       46.39        0.00     41.62 o 
  11  -6   7      500.97      596.71     71.08 o 
  12  -6   7      764.40      858.72     84.59 o 
  13  -6   7     1189.62     1304.82    141.53 o 
  14  -6   7       42.55        0.00     94.18 o 
 -15  -5   7       99.23       42.63     62.56 o 
 -14  -5   7       87.00       35.12     58.69 o 
 -13  -5   7       11.26        0.00     51.05 o 
 -12  -5   7     2428.37     2446.96    110.08 o 
 -11  -5   7     1123.06     1188.54     64.07 o 
 -10  -5   7       33.61        0.00     32.63 o 
  -9  -5   7     2042.75     1990.58     71.18 o 
  -8  -5   7     1131.91     1300.40     50.71 o 
  -7  -5   7     7784.22     8364.07    150.76 o 
  -6  -5   7      290.90      419.58     28.27 o 
  -5  -5   7     3576.96     3421.76     73.03 o 
  -4  -5   7      268.72      344.28     26.42 o 
  -3  -5   7       62.52       77.91     16.33 o 
  -2  -5   7     5372.80     4956.79     91.36 o 
  -1  -5   7    21336.67    21992.86    411.60 o 
   0  -5   7      219.64      336.38     37.24 o 
   1  -5   7      811.45      887.93     32.97 o 
   2  -5   7     2956.72     2833.34     61.82 o 
   3  -5   7      172.24      283.52     23.76 o 
   4  -5   7     2302.84     2030.60     55.28 o 
   5  -5   7        7.13        0.00     21.84 o 
   6  -5   7       75.26        0.00     29.78 o 
   7  -5   7     1817.34     1502.12     54.06 o 
   8  -5   7     3677.35     3316.13     97.23 o 
   9  -5   7     6327.80     6784.26    238.11 o 
  10  -5   7      859.86      821.92     73.89 o 
  11  -5   7      412.77      580.39     72.33 o 
  12  -5   7      561.02      575.49     96.84 o 
  13  -5   7      451.22      421.18     82.57 o 
  14  -5   7        0.16        0.00     70.06 o 
 -15  -4   7      748.63      615.68     97.90 o 
 -14  -4   7      184.27      180.90     60.54 o 
 -13  -4   7      330.81      327.15     89.92 o 
 -12  -4   7        5.15       13.21     37.00 o 
 -11  -4   7     3167.15     3052.00     93.10 o 
 -10  -4   7      500.95      508.39     43.92 o 
  -9  -4   7       19.02       33.75     25.86 o 
  -8  -4   7     1241.88     1068.39     45.24 o 
  -7  -4   7     1026.86      891.41     41.07 o 
  -6  -4   7     2917.78     2762.08     63.46 o 
  -5  -4   7     4276.84     4268.47     83.03 o 
  -4  -4   7       91.34      117.34     17.55 o 
  -3  -4   7     1769.40     1589.82     51.74 o 
  -2  -4   7      452.74      425.03     28.12 o 
  -1  -4   7     7272.05     6764.24    140.05 o 
   0  -4   7     6085.18     4868.04    107.48 o 
   1  -4   7       22.08       69.19     16.59 o 
   2  -4   7       30.06       35.39     16.52 o 
   3  -4   7      217.54      222.22     22.34 o 
   4  -4   7     7668.04     7072.76    127.63 o 
   5  -4   7     2538.65     2798.86     66.85 o 
   6  -4   7    22664.08    22312.01    361.90 o 
   7  -4   7     4327.35     4150.77    153.75 o 
   8  -4   7      331.65      275.91     40.70 o 
   9  -4   7      571.09      576.25     49.87 o 
  10  -4   7      190.32      136.36     56.41 o 
  11  -4   7      103.87      155.68     64.15 o 
  12  -4   7      327.90      340.86     74.99 o 
  13  -4   7      339.52      389.80     81.05 o 
 -16  -3   7       21.95        0.00     61.91 o 
 -15  -3   7       23.05        7.76     58.56 o 
 -14  -3   7       35.05        0.00     52.85 o 
 -13  -3   7     1330.36     1259.74     67.80 o 
 -12  -3   7        0.77       34.95     36.34 o 
 -11  -3   7      487.15      637.29     47.25 o 
 -10  -3   7      985.44     1037.30     55.46 o 
  -9  -3   7     1593.28     2172.41     71.25 o 
  -8  -3   7     4884.78     4609.11     92.57 o 
  -7  -3   7      260.67      234.36     24.15 o 
  -6  -3   7      335.92      317.56     28.71 o 
  -5  -3   7     1405.92     1578.32     48.71 o 
  -4  -3   7      974.80      779.85     29.83 o 
  -3  -3   7    10835.22     8748.75    174.48 o 
  -2  -3   7     1069.83      570.05     35.37 o 
  -1  -3   7     5161.08     5059.17    109.35 o 
   0  -3   7     2319.82     1687.59     52.90 o 
   1  -3   7      388.48      502.28     25.03 o 
   2  -3   7        2.07        0.00     15.14 o 
   3  -3   7      147.27      130.05     19.94 o 
   4  -3   7     3829.11     3691.45     77.47 o 
   5  -3   7     6153.11     5999.58    113.54 o 
   6  -3   7     2899.60     2789.10     85.86 o 
   7  -3   7      460.81      517.80     43.59 o 
   8  -3   7      783.59      778.06     52.58 o 
   9  -3   7       18.78       22.75     40.29 o 
  10  -3   7      410.95      481.62    109.61 o 
  11  -3   7     1903.52     2258.29    118.48 o 
  12  -3   7      407.52      527.06     81.26 o 
  13  -3   7      847.42      915.31     96.95 o 
 -16  -2   7      207.73      165.17     67.61 o 
 -15  -2   7     2726.40     2588.52    120.89 o 
 -14  -2   7      372.36      283.82     47.22 o 
 -13  -2   7      337.54      337.38     46.45 o 
 -12  -2   7      743.38      747.72     52.92 o 
 -11  -2   7     6894.86     7214.83    160.16 o 
 -10  -2   7     4291.11     4044.40    111.71 o 
  -9  -2   7      893.46     1054.97     42.06 o 
  -8  -2   7     3029.64     3024.04     67.68 o 
  -7  -2   7     1007.19      836.61     38.55 o 
  -6  -2   7     4805.64     4690.49     87.95 o 
  -5  -2   7      519.87      455.49     24.04 o 
  -4  -2   7      823.85     1243.32     54.27 o 
  -3  -2   7     5526.03     4732.58    103.00 o 
  -2  -2   7     1775.86     1829.68     53.83 o 
  -1  -2   7     8134.88     8789.92    241.82 o 
   0  -2   7     1226.27     1188.80     43.54 o 
   1  -2   7     1780.05     1677.99     42.50 o 
   2  -2   7     7638.28     7705.21    133.13 o 
   3  -2   7     4354.66     3778.28     77.01 o 
   4  -2   7     4940.15     4762.06     93.65 o 
   5  -2   7       90.38       67.53     23.25 o 
   6  -2   7       63.51       33.78     25.15 o 
   7  -2   7      341.90      350.16     41.95 o 
   8  -2   7       27.19       25.93     38.17 o 
   9  -2   7      334.49      331.44     48.84 o 
  10  -2   7       17.77       28.41     68.64 o 
  11  -2   7     2399.89     2687.42    128.45 o 
  12  -2   7      122.64       73.28     71.07 o 
  13  -2   7      459.62      567.78     89.07 o 
 -17  -1   7       70.79        0.00     63.75 o 
 -16  -1   7        5.70        0.00     59.65 o 
 -15  -1   7        1.39       13.93     42.68 o 
 -14  -1   7     1901.27     2217.00     85.17 o 
 -13  -1   7     2357.09     2617.71     89.78 o 
 -12  -1   7     3746.57     3702.96    102.67 o 
 -11  -1   7       49.21       30.68     31.76 o 
 -10  -1   7      249.25      218.06     33.57 o 
  -9  -1   7     3322.43     3169.78     82.83 o 
  -8  -1   7    14134.10    13691.28    261.02 o 
  -7  -1   7       31.58        0.00     16.22 o 
  -6  -1   7      275.25      225.65     18.87 o 
  -5  -1   7     1151.84      748.73     28.26 o 
  -4  -1   7     2028.80     1747.29     78.01 o 
  -3  -1   7     1217.47     1687.47     50.14 o 
  -2  -1   7     6231.34     6802.09    138.42 o 
  -1  -1   7    10073.15    10311.04    201.01 o 
   0  -1   7    12530.91    12579.69    204.81 o 
   1  -1   7     7279.87     7410.31    149.07 o 
   2  -1   7     2269.93     2704.47     60.13 o 
   3  -1   7     1208.40     1161.19     40.21 o 
   4  -1   7      137.31      106.76     22.05 o 
   5  -1   7      687.68      780.49     48.25 o 
   6  -1   7       24.76        0.00     33.05 o 
   7  -1   7       56.51        0.00     34.51 o 
   8  -1   7     1622.44     1811.29     83.55 o 
   9  -1   7      109.62      109.99     44.59 o 
  10  -1   7      667.49      716.30     80.50 o 
  11  -1   7       22.02        0.00     63.92 o 
  12  -1   7      121.38      106.97     74.34 o 
 -17   0   7      799.02     1018.83     92.74 o 
 -16   0   7     3221.13     3401.53    109.63 o 
 -15   0   7     1846.82     1758.35     79.61 o 
 -14   0   7     7263.67     7128.45    166.47 o 
 -13   0   7      526.17      604.07     50.42 o 
 -12   0   7      559.31      525.17     58.32 o 
 -11   0   7      496.92      505.99     41.84 o 
 -10   0   7       59.77       83.41     28.12 o 
  -9   0   7      809.40      708.92     41.75 o 
  -8   0   7     3469.41     3479.11     83.92 o 
  -7   0   7     2524.80     2651.32     56.97 o 
  -6   0   7     5059.80     4404.05     81.46 o 
  -5   0   7       18.18       79.98     14.49 o 
  -4   0   7     1505.16     1044.76     41.69 o 
  -3   0   7       72.46      104.67     19.22 o 
  -2   0   7     1064.12      635.10     35.91 o 
  -1   0   7       33.74       98.85     13.63 o 
   0   0   7     1442.94     1488.02     39.40 o 
   1   0   7    36990.76    38074.51    700.43 o 
   2   0   7    12130.45    12527.19    207.64 o 
   3   0   7      380.09      462.25     49.01 o 
   4   0   7     1118.44     1216.40     56.68 o 
   5   0   7     4017.45     3935.69    104.90 o 
   6   0   7      268.77      382.79     43.18 o 
   7   0   7      467.55      576.10     51.07 o 
   8   0   7     1193.02     1164.87     72.10 o 
   9   0   7     1452.96     1612.34     82.17 o 
  10   0   7     2769.93     3182.50    137.42 o 
  11   0   7      268.59      418.90     78.61 o 
  12   0   7       15.99        0.00     66.73 o 
 -18   1   7        5.54        0.00     69.23 o 
 -17   1   7     2697.15     2552.41    153.24 o 
 -16   1   7     4421.91     4162.11    121.65 o 
 -15   1   7     1219.18     1280.23     70.06 o 
 -14   1   7       46.65       32.86     41.10 o 
 -13   1   7     1791.02     1695.08     70.41 o 
 -12   1   7      952.30      974.41     54.68 o 
 -11   1   7     1100.05     1166.34     55.32 o 
 -10   1   7     1290.56     1274.94     52.91 o 
  -9   1   7       10.24        5.91     23.43 o 
  -8   1   7     2463.15     2428.66     66.14 o 
  -7   1   7      401.30      513.75     26.19 o 
  -6   1   7      664.44      517.25     25.23 o 
  -5   1   7       64.73       89.32     14.51 o 
  -4   1   7     6339.62     6086.74    104.40 o 
  -3   1   7     5732.21     5828.79    100.92 o 
  -2   1   7     1652.91     1812.16     42.21 o 
  -1   1   7    15329.98    16786.80    269.26 o 
   0   1   7    43846.98    43975.88    685.28 o 
   1   1   7    53111.48    54916.64   1271.04 o 
   2   1   7      772.48      808.66     47.75 o 
   3   1   7     4306.69     4355.42    107.50 o 
   4   1   7      999.28     1187.09     60.23 o 
   5   1   7     1085.52     1211.78     64.04 o 
   6   1   7      849.61     1116.91     66.75 o 
   7   1   7      463.76      496.72     52.49 o 
   8   1   7       34.07        7.85     42.54 o 
   9   1   7      558.92      736.83     62.73 o 
  10   1   7      242.84      244.80     70.31 o 
  11   1   7      571.19      509.93     82.23 o 
  12   1   7        0.51        0.00     67.18 o 
 -18   2   7       78.04        0.00     69.85 o 
 -17   2   7      506.30      598.67     71.63 o 
 -16   2   7      854.08      903.55     64.89 o 
 -15   2   7      992.49      827.58     60.78 o 
 -14   2   7       86.54       50.56     48.79 o 
 -13   2   7      612.16      671.31     61.91 o 
 -12   2   7       12.97       41.15     33.04 o 
 -11   2   7      533.21      601.94     45.99 o 
 -10   2   7     1579.71     1628.54     57.93 o 
  -9   2   7      779.58      674.76     40.39 o 
  -8   2   7    17881.41    17406.78    323.43 o 
  -7   2   7     5782.01     6566.71    133.68 o 
  -6   2   7     6218.85     6067.15    144.53 o 
  -5   2   7     3853.70     4174.14     77.17 o 
  -4   2   7     2549.34     2257.36     48.78 o 
  -3   2   7       30.91       36.74     14.22 o 
  -2   2   7    29164.06    31084.67    487.08 o 
  -1   2   7    39466.07    41069.64    640.78 o 
   0   2   7      874.04      856.74     44.20 o 
   1   2   7     4142.78     4463.44    105.81 o 
   2   2   7      135.70       95.40     28.11 o 
   3   2   7      995.21     1195.00     59.48 o 
   4   2   7      397.42      424.66     41.74 o 
   5   2   7        0.26        0.00     34.92 o 
   6   2   7     3504.06     3701.22    111.74 o 
   7   2   7       49.99        0.00     42.11 o 
   8   2   7        0.56       30.97     61.68 o 
   9   2   7      229.07      206.70     94.12 o 
  10   2   7      296.97      268.84     73.63 o 
  11   2   7       81.12        0.00     67.95 o 
 -18   3   7      339.68      444.59     59.55 o 
 -17   3   7      165.68      206.81     55.09 o 
 -16   3   7        4.36        0.00     45.81 o 
 -15   3   7      285.95      229.17     47.87 o 
 -14   3   7      111.16       94.09     41.24 o 
 -13   3   7      389.60      359.30     43.74 o 
 -12   3   7     1038.23     1023.26     54.63 o 
 -11   3   7     2324.71     2403.37     73.28 o 
 -10   3   7     6962.01     7043.07    149.15 o 
  -9   3   7     1324.37     1307.77     50.70 o 
  -8   3   7     1954.52     1815.62     56.25 o 
  -7   3   7     1017.76     1177.63     43.79 o 
  -6   3   7      389.58      412.90     23.16 o 
  -5   3   7     3161.55     3535.08     68.96 o 
  -4   3   7     7416.07     7632.98    130.23 o 
  -3   3   7    13925.39    16125.83    259.51 o 
  -2   3   7    12475.20    14370.93    234.02 o 
  -1   3   7      428.58      652.86     56.81 o 
   0   3   7       29.63       10.45     22.01 o 
   1   3   7     2820.15     3353.04     89.44 o 
   2   3   7     2844.05     2727.49     83.23 o 
   3   3   7     1073.13      904.76     54.32 o 
   4   3   7      637.44      607.48     48.02 o 
   5   3   7     2402.75     2349.46     86.66 o 
   6   3   7      121.60      103.49     57.12 o 
   7   3   7      697.77      751.39     71.96 o 
   8   3   7       85.54      158.53     51.85 o 
   9   3   7       84.23      125.25     54.54 o 
  10   3   7      143.82       71.23     67.96 o 
 -19   4   7      256.42      325.80     79.30 o 
 -18   4   7      782.02      950.95     71.54 o 
 -17   4   7     1117.45     1334.82     77.73 o 
 -16   4   7       82.55       74.38     47.91 o 
 -15   4   7      274.45      336.69     71.08 o 
 -14   4   7      133.23      113.78     40.47 o 
 -13   4   7     5949.61     6347.78    145.50 o 
 -12   4   7      741.57      745.65     48.82 o 
 -11   4   7      138.82      207.87     64.80 o 
 -10   4   7       89.55       57.59     29.83 o 
  -9   4   7     4322.24     3993.41     93.98 o 
  -8   4   7      411.65      490.51     32.84 o 
  -7   4   7     4949.68     4968.05     92.17 o 
  -6   4   7     1826.32     1893.54     47.15 o 
  -5   4   7      507.29      518.63     27.50 o 
  -4   4   7    24772.94    26388.06    416.29 o 
  -3   4   7     3015.52     3817.67     75.54 o 
  -2   4   7     2334.75     1809.84     46.89 o 
  -1   4   7      448.11      400.21     33.04 o 
   0   4   7     2659.03     3150.73     86.09 o 
   1   4   7    13497.65    14507.04    285.18 o 
   2   4   7      309.68      413.74     39.85 o 
   3   4   7     1180.18     1297.78     65.89 o 
   4   4   7     5322.98     5453.89    137.96 o 
   5   4   7    13249.53    13012.70    271.74 o 
   6   4   7      120.61      121.49     46.83 o 
   7   4   7      190.76      193.30     52.94 o 
   8   4   7     1020.41     1184.72     88.62 o 
   9   4   7        3.08        0.00     61.36 o 
  10   4   7        9.66        0.00     67.75 o 
 -19   5   7      162.44      177.84     56.92 o 
 -18   5   7      893.80      695.81     67.04 o 
 -17   5   7      740.59      759.43     66.24 o 
 -16   5   7      116.84       87.13     57.22 o 
 -15   5   7       15.97        0.00     42.18 o 
 -14   5   7      288.47      515.50     49.81 o 
 -13   5   7      163.35      155.45     39.06 o 
 -12   5   7     1140.47     1109.72     56.43 o 
 -11   5   7      850.42      782.92     47.39 o 
 -10   5   7      339.49      351.75     43.00 o 
  -9   5   7     1244.73     1314.73     60.57 o 
  -8   5   7     1369.79     1210.93     43.77 o 
  -7   5   7     6958.18     7458.88    130.63 o 
  -6   5   7        4.28        0.00     17.13 o 
  -5   5   7        0.78        0.00     17.33 o 
  -4   5   7    16807.96    17125.80    276.79 o 
  -3   5   7       59.59      118.18     19.85 o 
  -2   5   7     4251.76     4794.61     92.21 o 
  -1   5   7     2658.09     2563.72     75.58 o 
   0   5   7     6694.92     7022.74    154.76 o 
   1   5   7     1891.43     2432.61     80.33 o 
   2   5   7     5415.44     5307.92    131.30 o 
   3   5   7    10813.65    11402.21    239.79 o 
   4   5   7     8473.50     8753.28    197.46 o 
   5   5   7     2178.98     1945.55     85.70 o 
   6   5   7      394.75      488.79     58.08 o 
   7   5   7        2.06       35.28     53.71 o 
   8   5   7       47.71        0.00     71.44 o 
   9   5   7       12.30        0.00     64.15 o 
 -19   6   7      304.09      162.12     56.97 o 
 -18   6   7      217.14      153.03     55.39 o 
 -17   6   7       16.96        0.00     50.82 o 
 -16   6   7     1077.08      950.45     66.42 o 
 -15   6   7       66.62       34.54     42.78 o 
 -14   6   7     4503.22     4328.18    126.74 o 
 -13   6   7       62.32        0.00     44.83 o 
 -12   6   7      198.56      159.22     36.44 o 
 -11   6   7       35.78       33.58     39.24 o 
 -10   6   7      477.01      522.31     38.95 o 
  -9   6   7     7530.18     6843.12    144.25 o 
  -8   6   7      190.67      231.85     40.55 o 
  -7   6   7      562.06      572.50     30.88 o 
  -6   6   7      767.93      636.78     32.54 o 
  -5   6   7     2917.96     2655.53     60.76 o 
  -4   6   7     8157.75     8464.12    147.58 o 
  -3   6   7     4204.41     3575.44     75.36 o 
  -2   6   7     2648.79     3057.68     84.57 o 
  -1   6   7     4300.05     5425.85    127.12 o 
   0   6   7     6070.61     6415.35    147.02 o 
   1   6   7       10.08       88.27     34.91 o 
   2   6   7       10.67        0.00     35.28 o 
   3   6   7     1723.27     1701.50     77.70 o 
   4   6   7      125.21      160.56     44.96 o 
   5   6   7     4835.10     4985.86    140.15 o 
   6   6   7       55.11       23.80     49.02 o 
   7   6   7      917.42     1039.29     76.35 o 
   8   6   7        3.46       35.70     56.46 o 
   9   6   7       53.82        0.00     69.70 o 
 -19   7   7      370.77      199.71     59.70 o 
 -18   7   7       25.51        0.00     50.93 o 
 -17   7   7      102.69       69.15     51.07 o 
 -16   7   7       83.53       99.86     47.01 o 
 -15   7   7       27.16        0.00     39.75 o 
 -14   7   7      668.11      768.42     57.66 o 
 -13   7   7      161.29      233.07     41.77 o 
 -12   7   7      152.18      118.89     35.60 o 
 -11   7   7     1420.80     1263.37     56.62 o 
 -10   7   7      898.22      923.57     49.40 o 
  -9   7   7    17096.23    16699.68    274.11 o 
  -8   7   7    14253.46    13004.71    216.97 o 
  -7   7   7      834.16      840.89     38.32 o 
  -6   7   7      386.20      554.16     32.11 o 
  -5   7   7     1791.57     1884.21     52.34 o 
  -4   7   7       67.79       38.44     23.50 o 
  -3   7   7      987.07      957.11     40.79 o 
  -2   7   7      718.42      948.60     54.19 o 
  -1   7   7     4451.80     5181.42    126.34 o 
   0   7   7     7677.94     7231.26    164.15 o 
   1   7   7      225.64      213.13     40.61 o 
   2   7   7     2100.68     2203.95     85.03 o 
   3   7   7      168.52      277.46     49.98 o 
   4   7   7      958.71      893.80     65.15 o 
   5   7   7     5582.61     5364.30    149.36 o 
   6   7   7      440.20      377.54     88.48 o 
   7   7   7       80.02       48.14     54.95 o 
   8   7   7     1181.72     1214.96     84.92 o 
 -19   8   7      243.07      274.76     86.99 o 
 -18   8   7     1940.47     2142.97    194.84 o 
 -17   8   7     3564.60     3840.57    306.98 o 
 -16   8   7      200.41      158.16     47.93 o 
 -15   8   7       37.23        0.00     39.99 o 
 -14   8   7      941.14      940.04     92.15 o 
 -13   8   7      174.59      126.51     39.95 o 
 -12   8   7      480.62      407.56     42.68 o 
 -11   8   7       34.97        0.00     45.70 o 
 -10   8   7      569.85      553.43     37.00 o 
  -9   8   7     6578.06     6708.44    123.95 o 
  -8   8   7     4266.67     4156.14     86.04 o 
  -7   8   7      809.74      829.97     39.59 o 
  -6   8   7     3830.38     3798.08     80.96 o 
  -5   8   7     9824.55     9813.33    171.34 o 
  -4   8   7    15143.13    14738.68    246.46 o 
  -3   8   7     4021.00     4156.86     88.02 o 
  -2   8   7    10042.23    11106.34    228.38 o 
  -1   8   7       33.97      456.70    129.83 o 
   0   8   7      186.63      306.06     43.01 o 
   1   8   7       14.60        0.00     38.42 o 
   2   8   7      207.04      182.79     44.84 o 
   3   8   7     1736.57     1661.73     83.18 o 
   4   8   7       68.43        0.00     62.81 o 
   5   8   7      762.78      758.70     68.37 o 
   6   8   7      483.63      605.60     66.71 o 
   7   8   7      162.21      126.91     66.03 o 
 -19   9   7      468.98      446.28     85.18 o 
 -18   9   7     2226.31     2230.77    149.31 o 
 -17   9   7      982.58     1161.58    102.23 o 
 -16   9   7       32.49       62.39     78.85 o 
 -15   9   7       40.46        0.00     42.46 o 
 -14   9   7      397.85      497.90     49.11 o 
 -13   9   7       21.37        0.00     35.91 o 
 -12   9   7      308.56      169.84     38.37 o 
 -11   9   7      360.62      404.83     40.21 o 
 -10   9   7     3257.40     3046.13     97.07 o 
  -9   9   7       89.89      129.46     26.96 o 
  -8   9   7      508.97      545.22     34.51 o 
  -7   9   7      443.14      465.29     32.25 o 
  -6   9   7     2507.61     2562.19     65.39 o 
  -5   9   7        5.28        8.15     25.25 o 
  -4   9   7     1826.47     2168.08     61.24 o 
  -3   9   7        1.53        0.00     24.38 o 
  -2   9   7        4.84        0.00     33.78 o 
  -1   9   7     1057.03     1002.39     60.00 o 
   0   9   7     1204.17     1266.38     69.59 o 
   1   9   7      358.12      360.28     49.35 o 
   2   9   7      737.84      814.93     62.98 o 
   3   9   7      109.26      146.91     49.34 o 
   4   9   7     1595.07     1732.66     90.00 o 
   5   9   7      275.34      318.71     61.36 o 
   6   9   7      636.43      569.53     69.23 o 
 -19  10   7       49.57        0.00     70.74 o 
 -18  10   7       60.20        0.00     50.05 o 
 -17  10   7      109.51       48.12     49.15 o 
 -16  10   7      168.71      284.84     50.75 o 
 -15  10   7     2016.65     1899.93    100.40 o 
 -14  10   7      910.00      988.06     61.07 o 
 -13  10   7       36.38       16.19     43.95 o 
 -12  10   7     3767.79     3495.25    217.61 o 
 -11  10   7      342.39      549.79     43.78 o 
 -10  10   7       34.06       53.18     34.87 o 
  -9  10   7        9.12        0.00     30.72 o 
  -8  10   7      410.60      501.29     35.01 o 
  -7  10   7      173.43      146.42     29.44 o 
  -6  10   7      451.69      401.33     34.41 o 
  -5  10   7     9902.98    10319.20    211.21 o 
  -4  10   7     6682.63     6775.34    131.16 o 
  -3  10   7     8365.14     8187.71    181.47 o 
  -2  10   7      158.52      196.94     42.01 o 
  -1  10   7       53.91        8.79     38.27 o 
   0  10   7      349.07      443.14     50.73 o 
   1  10   7       20.87        0.00     41.17 o 
   2  10   7     2216.47     2340.30     96.31 o 
   3  10   7     3342.05     3088.02    112.68 o 
   4  10   7     1467.16     1414.86     85.93 o 
   5  10   7       17.26        0.00     50.44 o 
 -19  11   7      126.37        0.00    123.97 o 
 -18  11   7      132.60      183.93     96.84 o 
 -17  11   7       95.20        0.00     61.67 o 
 -16  11   7      322.38      261.56     65.76 o 
 -15  11   7        8.18        0.00     53.95 o 
 -14  11   7      380.76      357.43     64.50 o 
 -13  11   7     2222.98     2581.77    139.49 o 
 -12  11   7     7376.17     6759.58    223.47 o 
 -11  11   7      404.89      224.51     39.24 o 
 -10  11   7      267.59      301.11     41.12 o 
  -9  11   7      306.36      272.09     40.73 o 
  -8  11   7       16.52        0.00     34.77 o 
  -7  11   7     1196.94     1101.19     49.88 o 
  -6  11   7     7465.57     7783.18    169.76 o 
  -5  11   7    22296.40    22576.80    426.01 o 
  -4  11   7     3363.73     3739.37    134.68 o 
  -3  11   7     1061.23     1005.20     59.37 o 
  -2  11   7       22.73        0.00     35.32 o 
  -1  11   7      758.59      741.92     58.32 o 
   0  11   7     1154.05     1358.13     72.40 o 
   1  11   7     1047.79     1275.89     74.44 o 
   2  11   7     1751.19     1788.94     89.60 o 
   3  11   7     1013.94     1062.58     76.99 o 
   4  11   7     1176.47     1117.12     80.39 o 
   5  11   7     1590.67     1344.73     85.62 o 
 -19  12   7      909.70     1057.96    181.44 o 
 -18  12   7       60.81        0.00    131.42 o 
 -17  12   7       35.71        0.00     62.84 o 
 -16  12   7       97.91        0.00     62.89 o 
 -15  12   7       40.71        0.00     65.44 o 
 -14  12   7     8981.92     9187.65    532.07 o 
 -13  12   7     1578.18     1423.49    203.78 o 
 -12  12   7      617.44      649.48    116.52 o 
 -11  12   7        0.33        0.00     46.49 o 
 -10  12   7      486.84      592.60     49.72 o 
  -9  12   7      254.36      201.75     42.79 o 
  -8  12   7     1644.00     1601.87     70.17 o 
  -7  12   7     1823.01     1634.43     70.61 o 
  -6  12   7        6.62        0.00     47.18 o 
  -5  12   7     4658.56     4542.71    152.57 o 
  -4  12   7      226.45      221.66     59.28 o 
  -3  12   7       33.03        0.00     68.64 o 
  -2  12   7      490.18      517.62     72.87 o 
  -1  12   7     1092.03     1346.76     96.65 o 
   0  12   7      887.81      865.34     89.71 o 
   1  12   7      263.14      251.61     74.49 o 
   2  12   7      106.08        0.33     73.18 o 
   3  12   7     1162.68     1114.77    105.31 o 
 -19  13   7       16.08        0.00     69.54 o 
 -18  13   7       34.03        0.00     72.36 o 
 -17  13   7      415.94      409.78     77.85 o 
 -16  13   7      201.61      174.42     71.20 o 
 -15  13   7       11.83        0.00     60.91 o 
 -14  13   7      835.96      968.11     84.53 o 
 -13  13   7        1.33        0.00     65.98 o 
 -12  13   7        8.44        0.00     60.12 o 
 -11  13   7       32.90        0.00     39.83 o 
 -10  13   7        2.73        0.00     40.51 o 
  -9  13   7      161.30      119.21     42.18 o 
  -8  13   7      165.72      239.21     44.64 o 
  -7  13   7      606.46      708.30     55.57 o 
  -6  13   7       36.35       48.45     41.68 o 
  -5  13   7      419.75      424.97     68.24 o 
  -4  13   7      110.46      141.59     62.07 o 
  -3  13   7       48.37       97.33     62.30 o 
  -2  13   7        2.57        0.00     62.84 o 
  -1  13   7     2304.54     2112.56    123.43 o 
   0  13   7     3336.98     2899.57    143.18 o 
   1  13   7     4461.99     4194.78    173.20 o 
   2  13   7      224.24      213.59     82.96 o 
 -18  14   7       10.39        0.00     80.87 o 
 -17  14   7      831.77      684.33     86.29 o 
 -16  14   7        2.20        0.00     87.26 o 
 -15  14   7     1427.81     1499.87    101.19 o 
 -14  14   7       25.49        0.00     63.39 o 
 -13  14   7        0.02        0.00     71.30 o 
 -12  14   7     2735.51     2719.47    120.78 o 
 -11  14   7      439.11      421.33     52.80 o 
 -10  14   7      621.52      574.75     55.88 o 
  -9  14   7       16.01       22.54     44.74 o 
  -8  14   7     1143.60     1405.66    106.11 o 
  -7  14   7      563.67      610.02     56.62 o 
  -6  14   7      147.12      188.25     64.62 o 
  -5  14   7      369.53      267.91     68.41 o 
  -4  14   7      523.42      392.61     73.06 o 
  -3  14   7        6.73        0.00     62.59 o 
  -2  14   7     4876.80     4565.17    228.79 o 
  -1  14   7     7129.14     6660.37    220.75 o 
   0  14   7     2451.39     2344.08    136.98 o 
   1  14   7      545.50      634.48     96.82 o 
 -18  15   7      216.20      207.72     78.90 o 
 -17  15   7        2.40        0.00     68.77 o 
 -16  15   7      160.79       78.85     74.89 o 
 -15  15   7      469.88      492.13     81.65 o 
 -14  15   7       21.35        0.00     64.64 o 
 -13  15   7      605.23      506.59     76.47 o 
 -12  15   7      305.26      268.05     70.75 o 
 -11  15   7       40.44        0.00     47.35 o 
 -10  15   7     1669.80     1639.82     93.56 o 
  -9  15   7     1400.72     1376.64     78.30 o 
  -8  15   7      516.42      514.29     74.82 o 
  -7  15   7      255.99      226.21     69.54 o 
  -6  15   7      280.39      292.76     72.05 o 
  -5  15   7      303.06      177.60     78.21 o 
  -4  15   7       17.40        0.00     67.71 o 
  -3  15   7      379.82      414.67     83.83 o 
  -2  15   7     2012.78     2193.96    131.48 o 
  -1  15   7      633.71      453.21     92.27 o 
   0  15   7       53.14        0.00     80.32 o 
 -17  16   7      345.06      488.02     87.55 o 
 -16  16   7        1.34        0.00     71.56 o 
 -15  16   7      382.61      593.02    149.51 o 
 -14  16   7        0.55        0.00     67.48 o 
 -13  16   7     1273.29     1296.61    101.09 o 
 -12  16   7      172.74      162.04     72.05 o 
 -11  16   7     1113.42     1161.08    128.14 o 
 -10  16   7      347.98      275.17     59.84 o 
  -9  16   7      140.02      143.37     54.34 o 
  -8  16   7     1495.38     1619.52    282.00 o 
  -7  16   7       83.00       47.26    100.03 o 
  -6  16   7      219.40      232.29     74.52 o 
  -5  16   7     1412.24     1325.27    192.61 o 
  -4  16   7      413.96      441.26     86.95 o 
  -3  16   7     1178.52     1143.73    108.66 o 
  -2  16   7        1.70        0.00     76.70 o 
 -16  17   7      228.07      202.84     81.96 o 
 -15  17   7      631.71      728.41     92.98 o 
 -14  17   7      975.24     1092.70    220.81 o 
 -13  17   7      460.51      520.28     85.62 o 
 -12  17   7        0.07        0.00     67.11 o 
 -11  17   7      243.04      150.15     57.12 o 
 -10  17   7       37.60        0.00     51.59 o 
  -9  17   7      153.03      125.19    118.12 o 
  -8  17   7     2439.02     2394.82    352.76 o 
  -7  17   7     2800.54     2663.99    277.74 o 
  -6  17   7      470.64      505.29    114.40 o 
  -5  17   7      100.03        0.00    133.02 o 
  -4  17   7      117.35       62.75     79.07 o 
 -15  18   7      111.13       86.63     79.67 o 
 -14  18   7      154.79      147.60     77.11 o 
 -13  18   7      331.24      386.97     83.59 o 
 -12  18   7      488.48      532.61     99.50 o 
 -11  18   7      145.04      189.15     65.65 o 
 -10  18   7       66.71        0.00     78.75 o 
  -9  18   7      242.89       95.13     71.46 o 
  -8  18   7      585.23      633.22     89.46 o 
  -7  18   7      770.39      845.30     96.90 o 
  -6  18   7      872.03      726.66     99.60 o 
 -11  19   7      268.47      143.46     73.77 o 
 -10  19   7      331.31      391.78     83.60 o 
   1 -18   8       16.19       58.96     83.27 o 
   2 -18   8     1300.72     1595.92    129.29 o 
   3 -18   8      882.38     1015.12    108.71 o 
   4 -18   8        1.46        0.00     77.88 o 
   5 -18   8      660.83      770.82    100.82 o 
   6 -18   8       39.68        0.00     94.18 o 
   7 -18   8        9.09        0.00     81.36 o 
   8 -18   8       99.08      150.96     85.65 o 
   9 -18   8      159.60       48.42     82.32 o 
  -2 -17   8       92.77        0.00     73.57 o 
  -1 -17   8       54.53        0.00     73.77 o 
   0 -17   8      286.92      135.84     80.76 o 
   1 -17   8      259.66      215.43     85.38 o 
   2 -17   8      856.18     1014.67    104.56 o 
   3 -17   8       31.80       49.10     77.75 o 
   4 -17   8     2200.84     2495.11    154.30 o 
   5 -17   8     1111.01     1287.39    113.98 o 
   6 -17   8     1883.30     2114.40    127.54 o 
   7 -17   8      192.55       59.03     80.76 o 
   8 -17   8      179.83      199.55    104.29 o 
   9 -17   8      146.58      120.47     80.18 o 
  10 -17   8       13.62        0.00     78.94 o 
  -4 -16   8      231.32      171.33    119.18 o 
  -3 -16   8      227.27      373.35    119.72 o 
  -2 -16   8      173.79      201.36     77.73 o 
  -1 -16   8     2770.25     2591.08    133.62 o 
   0 -16   8     1051.92     1012.59     98.43 o 
   1 -16   8        4.12        0.00     70.72 o 
   2 -16   8      560.76      461.17     86.91 o 
   3 -16   8     1091.96     1137.41    102.54 o 
   4 -16   8      244.27      348.96     83.54 o 
   5 -16   8       15.54        1.68     48.19 o 
   6 -16   8      920.72     1028.79     72.56 o 
   7 -16   8       55.74       38.49     47.98 o 
   8 -16   8      240.11      328.79     62.21 o 
   9 -16   8        0.69       40.62     63.25 o 
  10 -16   8       20.99        0.00     47.96 o 
  11 -16   8      954.52      909.84    160.69 o 
  -5 -15   8      257.79      308.60    123.44 o 
  -4 -15   8      505.70      563.12     82.79 o 
  -3 -15   8     1722.87     1606.93    142.59 o 
  -2 -15   8     4409.34     4139.52    162.01 o 
  -1 -15   8     2450.03     2529.13     98.26 o 
   0 -15   8     1147.53     1077.35     70.75 o 
   1 -15   8     1620.63     1595.44     80.97 o 
   2 -15   8      530.23      686.29     61.81 o 
   3 -15   8      452.43      591.88     59.41 o 
   4 -15   8      769.93      862.73     66.31 o 
   5 -15   8        4.63        0.00     46.27 o 
   6 -15   8     4620.39     5088.00    139.99 o 
   7 -15   8      650.89      854.36     66.67 o 
   8 -15   8     1556.46     1657.07    133.48 o 
   9 -15   8      155.00       72.10     79.57 o 
  10 -15   8       87.35      116.60     60.59 o 
  11 -15   8      844.21      887.46    160.69 o 
  12 -15   8       34.34        0.00     59.03 o 
  -7 -14   8       14.36        0.00    101.09 o 
  -6 -14   8        6.11       67.04    107.48 o 
  -5 -14   8       88.14       94.47     66.48 o 
  -4 -14   8        2.87       30.15     47.47 o 
  -3 -14   8     2835.73     2738.33    100.60 o 
  -2 -14   8      356.09      364.65     54.45 o 
  -1 -14   8     2133.92     2140.75    120.57 o 
   0 -14   8      410.05      305.29     50.41 o 
   1 -14   8      215.76      209.76     47.61 o 
   2 -14   8      605.01      708.80     58.84 o 
   3 -14   8        6.30       13.24     43.05 o 
   4 -14   8      533.52      734.94     61.08 o 
   5 -14   8     1232.66     1161.10     70.27 o 
   6 -14   8      896.15      963.20     65.05 o 
   7 -14   8      171.42      194.00     73.82 o 
   8 -14   8      405.19      421.98     56.30 o 
   9 -14   8     1430.92     1791.75    113.56 o 
  10 -14   8     1528.18     1819.53    172.10 o 
  11 -14   8        3.35        0.00     76.62 o 
  12 -14   8      322.41      209.64     68.44 o 
  -7 -13   8      427.05      405.73     69.26 o 
  -6 -13   8      506.76      475.87     73.11 o 
  -5 -13   8      190.51      241.42     51.54 o 
  -4 -13   8      434.83      439.61     54.54 o 
  -3 -13   8     1275.81     1190.92     72.79 o 
  -2 -13   8      239.16      434.79    111.20 o 
  -1 -13   8      346.94      408.59     50.56 o 
   0 -13   8      106.46       70.64     41.52 o 
   1 -13   8     4336.78     4698.95    125.28 o 
   2 -13   8      348.76      335.26     48.02 o 
   3 -13   8     2359.12     2360.45     86.26 o 
   4 -13   8      286.81      376.16     48.07 o 
   5 -13   8     1853.58     1849.18     78.15 o 
   6 -13   8      472.50      571.98     54.30 o 
   7 -13   8      837.02      855.64     62.91 o 
   8 -13   8        0.30        0.00     40.62 o 
   9 -13   8      692.25      693.77     62.94 o 
  10 -13   8     2216.29     2676.17    139.99 o 
  11 -13   8      205.07      204.82     79.28 o 
  12 -13   8     1567.14     1462.42     99.50 o 
  13 -13   8       30.40       34.67     62.00 o 
  -9 -12   8     2848.92     2586.93    166.01 o 
  -8 -12   8      141.43      101.98     60.09 o 
  -7 -12   8      208.86      144.24     60.85 o 
  -6 -12   8      174.54      152.46     46.53 o 
  -5 -12   8      786.86      807.90     61.60 o 
  -4 -12   8      209.91      230.01     47.00 o 
  -3 -12   8      379.32      422.74     50.99 o 
  -2 -12   8      465.21      570.06     52.94 o 
  -1 -12   8      236.95      315.54     45.02 o 
   0 -12   8      581.37      501.75     48.25 o 
   1 -12   8     8909.02     8931.58    193.92 o 
   2 -12   8      937.02      901.06     56.06 o 
   3 -12   8      407.20      463.32     46.79 o 
   4 -12   8      174.01      151.50     39.36 o 
   5 -12   8      659.85      603.50     51.58 o 
   6 -12   8      111.03      111.97     42.09 o 
   7 -12   8      894.00      926.98     61.76 o 
   8 -12   8     1508.49     1713.22     75.87 o 
   9 -12   8       34.37        0.00     42.22 o 
  10 -12   8     1454.98     1633.75     87.35 o 
  11 -12   8      813.61      767.35     79.13 o 
  12 -12   8      121.05        0.00    120.78 o 
  13 -12   8        4.12        0.00     57.77 o 
 -10 -11   8        0.77        1.06     78.75 o 
  -9 -11   8     1310.47     1374.87    126.63 o 
  -8 -11   8     3982.31     3950.38    144.10 o 
  -7 -11   8      418.10      429.45     64.39 o 
  -6 -11   8     1416.76     1214.95     69.96 o 
  -5 -11   8      344.07      330.36     47.04 o 
  -4 -11   8     3710.71     3412.43    103.65 o 
  -3 -11   8      119.60      113.88     40.70 o 
  -2 -11   8      218.53      311.54     42.85 o 
  -1 -11   8       16.50        0.00     34.63 o 
   0 -11   8       20.03       10.78     34.39 o 
   1 -11   8     4131.26     4768.44    119.96 o 
   2 -11   8      218.50      181.23     38.08 o 
   3 -11   8     2260.42     2322.65    107.94 o 
   4 -11   8     1188.58     1219.93     61.81 o 
   5 -11   8     2061.37     2037.48     75.89 o 
   6 -11   8     7220.19     7673.17    171.51 o 
   7 -11   8     1855.02     1817.81     74.58 o 
   8 -11   8      821.40      728.12     54.75 o 
   9 -11   8     1243.01     1320.68     68.88 o 
  10 -11   8     1617.54     1652.08     94.18 o 
  11 -11   8        5.34        0.00     51.47 o 
  12 -11   8        2.44        0.00     53.65 o 
  13 -11   8      111.15       86.18     76.62 o 
 -10 -10   8      617.93      562.93     96.84 o 
  -9 -10   8      349.67      292.59     46.99 o 
  -8 -10   8     1087.21     1086.71     57.44 o 
  -7 -10   8      859.10      975.75     52.95 o 
  -6 -10   8      889.73      791.97     46.74 o 
  -5 -10   8      984.23     1040.93     62.45 o 
  -4 -10   8       78.81       46.11     43.29 o 
  -3 -10   8      120.64      137.87     36.89 o 
  -2 -10   8        0.09        4.35     32.72 o 
  -1 -10   8      751.66      789.67     49.63 o 
   0 -10   8      306.76      344.79     38.34 o 
   1 -10   8     2381.84     2401.26     76.43 o 
   2 -10   8     2056.28     1973.61     69.96 o 
   3 -10   8     3566.15     3711.07    130.77 o 
   4 -10   8     5832.79     5663.65    174.64 o 
   5 -10   8      918.24     1126.27     58.08 o 
   6 -10   8      712.01      626.37     48.98 o 
   7 -10   8      231.92      238.45     41.39 o 
   8 -10   8      432.76      435.06     45.89 o 
   9 -10   8      229.42      208.22     62.79 o 
  10 -10   8      244.62      167.45     50.50 o 
  11 -10   8      645.25      738.03     74.52 o 
  12 -10   8       38.23        0.00     55.50 o 
  13 -10   8       83.05        0.00     70.23 o 
 -12  -9   8      138.01      104.26     84.07 o 
 -11  -9   8     1146.52     1034.35    117.06 o 
 -10  -9   8     1796.21     1811.74     98.93 o 
  -9  -9   8      178.74      187.73     37.11 o 
  -8  -9   8      468.60      594.45     62.67 o 
  -7  -9   8      268.03      249.96     34.89 o 
  -6  -9   8      897.14      869.34     46.85 o 
  -5  -9   8     3155.67     3521.31     84.11 o 
  -4  -9   8      704.46      640.84     38.70 o 
  -3  -9   8       17.71        0.00     24.86 o 
  -2  -9   8     4057.05     3995.05    106.37 o 
  -1  -9   8       71.08       51.56     22.77 o 
   0  -9   8      660.36      753.79     37.02 o 
   1  -9   8     1350.23     1509.85     72.14 o 
   2  -9   8     1546.63     1333.12     46.66 o 
   3  -9   8        5.05        3.06     23.33 o 
   4  -9   8      103.51      136.22     27.54 o 
   5  -9   8     1641.73     1603.00     54.00 o 
   6  -9   8      701.33      654.38     40.96 o 
   7  -9   8     1852.17     2177.34     65.25 o 
   8  -9   8      774.96      776.08     46.99 o 
   9  -9   8      303.53      285.99     38.83 o 
  10  -9   8        0.19        0.00     34.42 o 
  11  -9   8       28.25        0.00     45.44 o 
  12  -9   8      668.63      573.06     95.77 o 
  13  -9   8      312.49      247.17     67.74 o 
 -13  -8   8       53.91       82.33     58.98 o 
 -12  -8   8       96.90       35.31     54.91 o 
 -11  -8   8     3418.72     3299.13    129.03 o 
 -10  -8   8     1232.47     1141.37     65.63 o 
  -9  -8   8      602.20      670.18     44.22 o 
  -8  -8   8       58.46       88.72     30.64 o 
  -7  -8   8      500.62      599.76     39.49 o 
  -6  -8   8     2027.94     2073.28     62.37 o 
  -5  -8   8      747.60      879.89     44.02 o 
  -4  -8   8      367.76      304.79     39.45 o 
  -3  -8   8     8438.92     7970.02    144.07 o 
  -2  -8   8     2610.45     2498.79     61.42 o 
  -1  -8   8     2037.37     2173.46     57.09 o 
   0  -8   8     8259.51     8015.74    142.81 o 
   1  -8   8     3096.16     3126.05     86.51 o 
   2  -8   8       14.59       56.97     22.47 o 
   3  -8   8      146.93      150.95     25.44 o 
   4  -8   8     1541.83     1565.80     51.72 o 
   5  -8   8     4564.85     4746.76    110.70 o 
   6  -8   8     1905.63     1630.17     55.44 o 
   7  -8   8      333.79      392.70     41.94 o 
   8  -8   8      129.69      100.67     32.71 o 
   9  -8   8       79.84       82.36     35.47 o 
  10  -8   8     1293.11     1190.24     89.09 o 
  11  -8   8      792.31      852.47     87.26 o 
  12  -8   8      472.30      454.20     72.53 o 
  13  -8   8      367.06      286.65     71.33 o 
 -13  -7   8      161.90      187.26     62.44 o 
 -12  -7   8     1042.47      831.37     76.35 o 
 -11  -7   8     4594.65     4651.53    125.22 o 
 -10  -7   8       21.48        0.00     44.22 o 
  -9  -7   8     1913.46     1904.94     64.17 o 
  -8  -7   8       73.21      170.27     30.41 o 
  -7  -7   8     2439.23     2315.46     65.62 o 
  -6  -7   8      161.72      268.40     29.81 o 
  -5  -7   8     4145.30     4549.98     95.04 o 
  -4  -7   8    12888.38    12728.23    215.31 o 
  -3  -7   8      217.48      257.57     24.91 o 
  -2  -7   8      583.52      479.08     29.05 o 
  -1  -7   8     6761.29     6107.10    127.97 o 
   0  -7   8     2972.62     2601.34     60.81 o 
   1  -7   8     2581.41     2611.89     80.96 o 
   2  -7   8       18.43       76.69     29.06 o 
   3  -7   8      650.64      592.75     33.30 o 
   4  -7   8     7378.70     7736.82    140.31 o 
   5  -7   8     5935.85     5826.61    174.79 o 
   6  -7   8       12.31        0.00     37.02 o 
   7  -7   8     2450.22     2620.32     80.45 o 
   8  -7   8        2.28        0.00     30.42 o 
   9  -7   8      620.20      787.28     48.51 o 
  10  -7   8      302.64      290.79     64.02 o 
  11  -7   8       79.51      136.19     60.75 o 
  12  -7   8      571.68      621.07     76.71 o 
  13  -7   8      365.59      312.42     73.88 o 
 -14  -6   8      231.61      195.05     63.18 o 
 -13  -6   8      432.77      458.67    101.63 o 
 -12  -6   8        9.14        0.00     65.98 o 
 -11  -6   8        9.75       12.71     36.97 o 
 -10  -6   8       31.96       46.92     36.14 o 
  -9  -6   8      677.45      660.30     41.91 o 
  -8  -6   8     3789.57     3682.44     85.23 o 
  -7  -6   8     4776.87     4745.72     98.59 o 
  -6  -6   8     7786.39     7567.92    138.96 o 
  -5  -6   8     2314.15     2396.22     61.94 o 
  -3  -6   8       56.48       78.50     18.93 o 
  -2  -6   8     1869.39     1659.77     57.30 o 
  -1  -6   8     5935.77     5379.55     99.85 o 
   0  -6   8     2913.21     2584.87     58.57 o 
   1  -6   8       70.51       62.84     19.19 o 
   2  -6   8     3232.87     3081.23     68.84 o 
   3  -6   8     1280.81     1354.20     55.58 o 
   4  -6   8      298.19      325.10     28.56 o 
   5  -6   8      399.73      383.51     35.33 o 
   6  -6   8      758.23      801.82     43.37 o 
   7  -6   8      997.25      813.87     43.76 o 
   8  -6   8       34.82       19.92     32.64 o 
   9  -6   8      479.19      519.00     60.52 o 
  10  -6   8     1004.87      987.59    139.93 o 
  11  -6   8      760.25      920.25     84.05 o 
  12  -6   8     1081.14     1290.84    100.22 o 
  13  -6   8       56.69       25.15     67.48 o 
 -15  -5   8     1271.27     1218.22    106.41 o 
 -14  -5   8       24.51        0.00     55.00 o 
 -13  -5   8        9.97        0.00     49.93 o 
 -12  -5   8     2414.51     2373.06     85.69 o 
 -11  -5   8      115.70      117.70     38.55 o 
 -10  -5   8      519.13      443.13     44.52 o 
  -9  -5   8      822.27      829.21     46.00 o 
  -8  -5   8      228.65      455.28     33.12 o 
  -7  -5   8     5503.52     5469.86    107.23 o 
  -6  -5   8      861.39      760.09     37.67 o 
  -5  -5   8      134.35      192.42     23.36 o 
  -4  -5   8     2272.12     2176.64     53.84 o 
  -3  -5   8      713.17      552.85     35.17 o 
  -2  -5   8    29912.76    27785.94    517.26 o 
  -1  -5   8     2195.31     2192.16     64.87 o 
   0  -5   8      936.48      803.55     46.37 o 
   1  -5   8      641.10      776.26     32.78 o 
   2  -5   8    27856.92    25087.64    500.41 o 
   3  -5   8     9082.50     8659.63    208.89 o 
   4  -5   8     2814.84     2595.92     64.44 o 
   5  -5   8     6309.80     6109.28    117.39 o 
   6  -5   8     1613.21     1677.69     70.65 o 
   7  -5   8      669.70      697.34     42.14 o 
   8  -5   8     4281.36     4128.92    111.31 o 
   9  -5   8     3241.19     3686.12    107.66 o 
  10  -5   8      410.36      446.10     77.68 o 
  11  -5   8       26.39       82.76     63.66 o 
  12  -5   8     1598.37     1861.40    112.88 o 
  13  -5   8      100.60        3.05    131.42 o 
 -15  -4   8      399.72      377.99     73.96 o 
 -14  -4   8        2.14       17.84     53.61 o 
 -13  -4   8        0.90       60.47     40.71 o 
 -12  -4   8      239.24      168.68     41.90 o 
 -11  -4   8     1550.09     1675.56     70.68 o 
 -10  -4   8       38.33       26.46     32.55 o 
  -9  -4   8      634.76      718.55     41.01 o 
  -8  -4   8      111.66      216.47     26.63 o 
  -7  -4   8     8349.29     7869.01    167.31 o 
  -6  -4   8      645.68      716.21     38.46 o 
  -5  -4   8     2043.02     2241.78     54.03 o 
  -4  -4   8      937.94      927.89     33.47 o 
  -3  -4   8      380.24      440.61     30.55 o 
  -2  -4   8      207.98      197.35     25.13 o 
  -1  -4   8      221.69      158.76     23.86 o 
   0  -4   8     7690.65     6956.76    146.20 o 
   1  -4   8      694.00      564.74     26.64 o 
   2  -4   8     2100.34     2322.83     56.47 o 
   3  -4   8    10168.41     9377.90    161.95 o 
   4  -4   8     8053.18     7853.02    145.92 o 
   5  -4   8     1898.91     1939.56     62.51 o 
   6  -4   8      325.01      309.59     31.97 o 
   7  -4   8      930.62      891.58     46.99 o 
   8  -4   8      521.73      589.05     49.49 o 
   9  -4   8     1046.09     1047.34     78.06 o 
  10  -4   8      213.27      230.87     98.43 o 
  11  -4   8       94.18       15.06     63.30 o 
  12  -4   8      218.62      205.99     73.63 o 
  13  -4   8       51.62        0.00    155.36 o 
 -16  -3   8      413.92      269.94     70.87 o 
 -15  -3   8     1123.37     1068.97     95.24 o 
 -14  -3   8       15.48        0.00     40.89 o 
 -13  -3   8     1687.09     1558.10     73.20 o 
 -12  -3   8       34.79       28.11     36.65 o 
 -11  -3   8        1.90        0.00     32.99 o 
 -10  -3   8        4.22        0.00     29.60 o 
  -9  -3   8     4413.38     4090.38     88.57 o 
  -8  -3   8      554.73      738.57     39.08 o 
  -7  -3   8     7044.55     6863.88    124.43 o 
  -6  -3   8     1127.02     1180.69     40.92 o 
  -5  -3   8       40.31       17.10     15.86 o 
  -4  -3   8      225.15      223.28     30.31 o 
  -3  -3   8     6433.60     6125.94    130.24 o 
  -2  -3   8      474.78      539.49     33.31 o 
  -1  -3   8      921.11      772.98     40.98 o 
   0  -3   8      131.23      183.40     25.08 o 
   1  -3   8      368.20      405.13     24.25 o 
   2  -3   8     7947.69     7173.42    144.06 o 
   3  -3   8      127.15      102.61     21.64 o 
   4  -3   8      601.79      722.38     37.37 o 
   5  -3   8       21.32       13.52     25.19 o 
   6  -3   8     1481.63     1349.69     64.56 o 
   7  -3   8       16.96        0.00     34.55 o 
   8  -3   8      945.14     1162.36     66.65 o 
   9  -3   8      300.93      324.17     50.64 o 
  10  -3   8      696.41      815.99    164.41 o 
  11  -3   8      568.82      640.82     83.83 o 
  12  -3   8      835.71      750.00     89.71 o 
 -16  -2   8      349.51      356.50     70.44 o 
 -15  -2   8      239.12      251.03     49.48 o 
 -14  -2   8      173.41      133.19     45.32 o 
 -13  -2   8      482.83      459.65     49.29 o 
 -12  -2   8     3546.47     3324.02     96.96 o 
 -11  -2   8     3349.15     3275.48     93.21 o 
 -10  -2   8      119.71      162.89     33.47 o 
  -9  -2   8      395.20      387.92     28.17 o 
  -8  -2   8     6131.38     6162.60    113.99 o 
  -7  -2   8     7689.23     7407.46    131.26 o 
  -6  -2   8       99.88       55.34     43.63 o 
  -5  -2   8     1017.10      856.02     30.73 o 
  -4  -2   8     8943.67     8810.87    177.14 o 
  -3  -2   8      757.05      529.15     32.92 o 
  -2  -2   8     1732.12     2293.88     64.06 o 
  -1  -2   8      679.44      832.23     41.23 o 
   0  -2   8     1229.28     1053.79     32.52 o 
   1  -2   8     6082.08     5583.33    102.03 o 
   2  -2   8    18171.45    17739.06    374.52 o 
   3  -2   8     7354.56     7388.70    153.13 o 
   4  -2   8       83.48      106.84     23.32 o 
   5  -2   8       59.65       29.13     25.19 o 
   6  -2   8     2026.81     2225.76     77.73 o 
   7  -2   8      438.18      439.65     47.56 o 
   8  -2   8      484.92      475.41     51.85 o 
   9  -2   8        5.94        0.00     44.39 o 
  10  -2   8      292.03      226.44     69.03 o 
  11  -2   8      305.83      120.68     88.86 o 
  12  -2   8     1076.24     1184.76    123.44 o 
 -17  -1   8     1660.57     1924.76    114.53 o 
 -16  -1   8       25.42        0.00     58.93 o 
 -15  -1   8      168.39      117.01     52.41 o 
 -14  -1   8     2849.68     2960.13     97.16 o 
 -13  -1   8     2748.82     2676.39     88.19 o 
 -12  -1   8     5847.32     5430.49    130.80 o 
 -11  -1   8       66.85      119.92     33.77 o 
 -10  -1   8     1203.83     1382.24     57.48 o 
  -9  -1   8      189.71      225.69     24.23 o 
  -8  -1   8      469.14      539.04     29.63 o 
  -7  -1   8    10370.36     9386.59    181.73 o 
  -6  -1   8      175.79      112.59     17.06 o 
  -5  -1   8      764.04      949.39     46.61 o 
  -4  -1   8        8.17       24.76     19.64 o 
  -3  -1   8    12847.55    11426.99    222.38 o 
  -2  -1   8     4517.50     4712.22    104.40 o 
  -1  -1   8     3375.24     3885.42     90.96 o 
   0  -1   8     3814.26     4225.22     80.13 o 
   1  -1   8     4634.93     4053.11     80.05 o 
   2  -1   8     4858.83     4680.21     90.96 o 
   3  -1   8     5662.28     5091.37     99.11 o 
   4  -1   8      473.97      482.98     37.21 o 
   5  -1   8      178.07      248.70     36.22 o 
   6  -1   8       21.20       26.40     34.89 o 
   7  -1   8     1218.43     1698.27     75.99 o 
   8  -1   8       21.45        0.00     40.02 o 
   9  -1   8     1020.47     1049.12     69.16 o 
  10  -1   8      506.92      660.30     80.42 o 
  11  -1   8       53.30       28.41     70.03 o 
  12  -1   8     1077.40     1229.04    108.17 o 
 -17   0   8     1164.73     1256.66    103.75 o 
 -16   0   8        2.98        7.95     48.33 o 
 -15   0   8      324.87      315.57     50.94 o 
 -14   0   8      100.22      163.45     68.88 o 
 -13   0   8     2690.01     2637.72     87.23 o 
 -12   0   8     3754.16     3672.18     99.89 o 
 -11   0   8      126.94      146.79     35.60 o 
 -10   0   8      450.57      600.54     39.66 o 
  -9   0   8      462.81      407.19     32.69 o 
  -8   0   8    10178.58     8511.09    170.35 o 
  -7   0   8     3425.01     2987.98     63.41 o 
  -6   0   8      387.12      349.20     22.46 o 
  -5   0   8      294.02      436.81     29.02 o 
  -4   0   8      462.96      392.25     27.85 o 
  -3   0   8      966.21     1108.80     44.30 o 
  -2   0   8     1325.33     1477.03     50.23 o 
  -1   0   8      256.83      254.62     18.53 o 
   0   0   8     8501.14     7994.27    137.47 o 
   1   0   8     2668.76     3010.39     78.30 o 
   2   0   8        6.04       48.48     22.72 o 
   3   0   8     2076.51     2136.70     80.03 o 
   4   0   8     1563.91     1630.02     67.19 o 
   5   0   8      997.43     1143.87     63.57 o 
   6   0   8      120.88      167.02     41.47 o 
   7   0   8        2.15        0.00     39.67 o 
   8   0   8        8.45        0.00     59.34 o 
   9   0   8      169.48      250.24     76.21 o 
  10   0   8      349.84      339.17     97.37 o 
  11   0   8       24.81        0.00     64.85 o 
 -18   1   8      615.03      843.76     98.43 o 
 -17   1   8      391.95      250.08     55.04 o 
 -16   1   8       22.57       16.30     48.67 o 
 -15   1   8      403.77      468.26     54.02 o 
 -14   1   8      466.00      464.21     86.84 o 
 -13   1   8      194.87      269.43     69.02 o 
 -12   1   8     2346.59     2160.58     73.45 o 
 -11   1   8     1040.98     1081.69     52.71 o 
 -10   1   8     1630.23     1652.23     59.14 o 
  -9   1   8       30.69       72.01     26.20 o 
  -8   1   8     8547.12     8013.11    161.76 o 
  -7   1   8       36.22       70.34     17.46 o 
  -6   1   8     3578.44     3614.53     71.42 o 
  -5   1   8      673.09      816.18     31.64 o 
  -4   1   8    10361.31     9494.42    187.75 o 
  -3   1   8    11461.23    11207.67    184.33 o 
  -2   1   8     3674.87     3700.44     72.00 o 
  -1   1   8      434.97      481.66     26.35 o 
   0   1   8    15864.99    15686.15    255.91 o 
   1   1   8     2715.47     2787.00     78.15 o 
   2   1   8      160.13       73.92     32.49 o 
   3   1   8        2.55       17.44     29.39 o 
   4   1   8        3.08        0.00     70.23 o 
   5   1   8      520.60      511.70     48.59 o 
   6   1   8     3235.66     3381.43    106.18 o 
   7   1   8      128.50      103.99     45.56 o 
   8   1   8      655.79      744.17     63.33 o 
   9   1   8     1465.64     1571.08     88.03 o 
  10   1   8      502.90      575.28     83.09 o 
  11   1   8      101.29      162.61     76.19 o 
 -18   2   8      102.41      103.89     52.13 o 
 -17   2   8     1230.29     1451.09     78.47 o 
 -16   2   8     1445.30     1423.16     90.45 o 
 -15   2   8      346.51      334.86     68.14 o 
 -14   2   8       50.51        0.00     43.43 o 
 -13   2   8      126.05      129.10     41.72 o 
 -12   2   8      162.18      132.06     35.72 o 
 -11   2   8      437.08      455.60     40.42 o 
 -10   2   8     1201.48     1061.25     49.88 o 
  -9   2   8     7930.71     7500.66    154.94 o 
  -8   2   8    15877.26    14701.87    277.30 o 
  -7   2   8     1505.29     1761.85     45.45 o 
  -6   2   8       33.26        4.25     15.33 o 
  -5   2   8     2498.29     2285.64     50.99 o 
  -4   2   8      273.80      336.53     22.01 o 
  -3   2   8     8862.58     8925.01    150.66 o 
  -2   2   8      825.24     1448.50     41.39 o 
  -1   2   8       25.48       33.87     17.51 o 
   0   2   8     5165.32     5387.89    121.96 o 
   1   2   8    16119.19    17550.85    336.16 o 
   2   2   8      213.84      259.78     35.47 o 
   3   2   8      116.29      106.04     34.55 o 
   4   2   8        5.92        4.30     35.24 o 
   5   2   8     5147.29     5101.28    134.15 o 
   6   2   8     6062.46     6522.69    161.56 o 
   7   2   8      286.86      356.56     72.47 o 
   8   2   8     1172.34     1259.45     82.06 o 
   9   2   8     1889.01     1905.46    149.14 o 
  10   2   8      102.00        1.58     69.27 o 
 -18   3   8       10.75        4.09     50.87 o 
 -17   3   8     5645.66     5765.35    150.73 o 
 -16   3   8      176.76      171.54     48.93 o 
 -15   3   8      146.84      117.57     45.00 o 
 -14   3   8      215.94      153.02     42.84 o 
 -13   3   8      830.55      930.48     55.92 o 
 -12   3   8     1197.20     1019.29     54.29 o 
 -11   3   8     2097.62     1976.49     73.33 o 
 -10   3   8       82.61       72.33     28.89 o 
  -9   3   8      519.23      600.11     38.66 o 
  -8   3   8    10349.24    10560.11    177.52 o 
  -7   3   8      488.01      502.32     27.36 o 
  -6   3   8     2158.21     2114.56     50.06 o 
  -5   3   8     2155.86     2491.98     55.05 o 
  -4   3   8     6108.70     5670.61    102.54 o 
  -3   3   8    18417.25    17772.61    285.80 o 
  -2   3   8     1687.38     1877.02     48.55 o 
  -1   3   8      979.84     1047.59     49.30 o 
   0   3   8    11552.21    12235.51    243.21 o 
   1   3   8     1803.36     2059.31     72.58 o 
   2   3   8     2115.76     2105.89     75.44 o 
   3   3   8      532.70      547.24     46.80 o 
   4   3   8      207.11      243.41     44.14 o 
   5   3   8      927.14      957.56     64.56 o 
   6   3   8      970.19      858.59     65.25 o 
   7   3   8      438.92      523.71     90.51 o 
   8   3   8       59.85       27.42     52.13 o 
   9   3   8      194.05      112.01     69.54 o 
  10   3   8      561.35      541.89     86.37 o 
 -19   4   8      203.43      153.66     56.71 o 
 -18   4   8        0.56        0.00     51.17 o 
 -17   4   8      115.27      118.65     54.09 o 
 -16   4   8      115.71       81.73     47.52 o 
 -15   4   8       44.52       60.50     44.22 o 
 -14   4   8       44.12       24.74     39.32 o 
 -13   4   8      170.24       90.85     79.60 o 
 -12   4   8      130.41      107.19     41.32 o 
 -11   4   8       60.60       90.74     31.71 o 
 -10   4   8      173.23       70.75     32.73 o 
  -9   4   8      421.18      461.02     36.01 o 
  -8   4   8     7437.26     7845.03    159.31 o 
  -7   4   8     8755.55     9268.15    158.40 o 
  -6   4   8     5775.46     4986.80     93.76 o 
  -5   4   8      114.97      159.83     20.93 o 
  -4   4   8     2173.15     1649.04     45.79 o 
  -3   4   8      670.60      604.58     30.04 o 
  -2   4   8        4.04        0.00     16.14 o 
  -1   4   8     1337.28     1278.97     55.38 o 
   0   4   8      108.91      125.94     31.62 o 
   1   4   8        8.79        0.00     30.07 o 
   2   4   8     6606.63     6634.54    154.41 o 
   3   4   8      234.36      284.53     43.40 o 
   4   4   8     2697.24     3014.70    100.97 o 
   5   4   8     3998.52     3949.42    119.70 o 
   6   4   8      229.19      164.35     53.56 o 
   7   4   8      292.52      407.39     81.27 o 
   8   4   8      260.20      330.94     83.27 o 
   9   4   8      604.94      550.16    108.01 o 
 -19   5   8      213.79      260.06     59.29 o 
 -18   5   8      556.67      604.92     65.05 o 
 -17   5   8        2.48        0.00     62.43 o 
 -16   5   8        1.21       14.31     45.42 o 
 -15   5   8     2276.15     2456.73     89.13 o 
 -14   5   8     2025.60     1989.32     76.37 o 
 -13   5   8       47.40       44.37     37.15 o 
 -12   5   8       85.97       71.99     35.70 o 
 -11   5   8     3156.27     3434.11    109.16 o 
 -10   5   8     2116.81     2035.26     65.52 o 
  -9   5   8      174.23      127.94     28.76 o 
  -8   5   8     9692.95     9773.67    167.55 o 
  -7   5   8      178.34      197.27     29.49 o 
  -6   5   8      376.44      329.43     25.18 o 
  -5   5   8     7702.34     7876.93    138.39 o 
  -4   5   8    12402.15    12677.60    211.29 o 
  -3   5   8        2.64        0.00     17.87 o 
  -2   5   8     1333.94     1481.86     59.43 o 
  -1   5   8    26992.65    28076.41    524.11 o 
   0   5   8     2663.83     3139.99     92.25 o 
   1   5   8      658.42      764.36     53.32 o 
   2   5   8     1927.99     1895.93     79.10 o 
   3   5   8     1221.42     1284.28     71.82 o 
   4   5   8     7094.76     7539.57    179.79 o 
   5   5   8      300.70      401.72     57.13 o 
   6   5   8      113.48       64.68     50.42 o 
   7   5   8      402.97      515.97     65.45 o 
   8   5   8      171.48      307.02     77.63 o 
   9   5   8     1225.13     1015.74     99.69 o 
 -19   6   8        8.21        0.00     52.17 o 
 -18   6   8       93.12        0.00     51.99 o 
 -17   6   8      497.10      466.53     58.77 o 
 -16   6   8      905.82      787.22     61.15 o 
 -15   6   8      536.35      510.69     53.81 o 
 -14   6   8      555.76      638.92     52.10 o 
 -13   6   8     2322.86     2462.80     94.97 o 
 -12   6   8      695.33      800.40     60.91 o 
 -11   6   8       17.44        0.00     29.23 o 
 -10   6   8     3350.55     3404.56     88.35 o 
  -9   6   8     3766.12     3668.00    116.89 o 
  -8   6   8       78.54        0.00     31.64 o 
  -7   6   8      871.82      842.49     38.32 o 
  -6   6   8     1832.90     1794.37     50.31 o 
  -5   6   8     3182.63     3014.75     67.90 o 
  -4   6   8     6513.64     6883.06    125.82 o 
  -3   6   8      569.95      547.43     32.09 o 
  -2   6   8      100.29      207.56     33.91 o 
  -1   6   8       12.41        0.00     30.34 o 
   0   6   8     4245.55     4704.11    121.04 o 
   1   6   8     6569.41     6073.78    147.46 o 
   2   6   8      101.86      179.40     43.82 o 
   3   6   8        4.61        0.00     41.09 o 
   4   6   8     3912.13     3849.93    120.22 o 
   5   6   8     1517.53     1564.30     86.06 o 
   6   6   8        0.13        0.00     50.70 o 
   7   6   8       23.18        0.00     56.93 o 
   8   6   8      159.44      217.01     82.19 o 
 -19   7   8        3.73        0.00     62.75 o 
 -18   7   8      129.74        0.00     51.12 o 
 -17   7   8      346.07      212.27     54.04 o 
 -16   7   8      655.54      915.17     64.55 o 
 -15   7   8      250.51      228.70     48.14 o 
 -14   7   8       46.15        0.00     39.13 o 
 -13   7   8     1715.09     1771.99     86.29 o 
 -12   7   8      749.28      690.19     49.00 o 
 -11   7   8     1286.70     1247.93     56.38 o 
 -10   7   8     2652.50     2908.90     81.07 o 
  -9   7   8      743.54      661.14     37.26 o 
  -8   7   8       29.22       20.85     23.60 o 
  -7   7   8     3215.38     3429.90     74.94 o 
  -6   7   8     3720.15     3268.77     73.41 o 
  -5   7   8     6245.39     6482.12    121.22 o 
  -4   7   8     2284.35     1884.01     54.81 o 
  -3   7   8     1692.22     1607.76     50.59 o 
  -2   7   8     7452.71     8568.68    184.53 o 
  -1   7   8     4446.03     4321.75    148.05 o 
   0   7   8     3082.61     3279.87     99.57 o 
   1   7   8        3.18       15.52     38.67 o 
   2   7   8     2667.40     2898.88    100.53 o 
   3   7   8       81.60      155.63     48.80 o 
   4   7   8     2744.08     3000.30    109.94 o 
   5   7   8      291.29      205.18     55.96 o 
   6   7   8        8.90       21.02     53.57 o 
   7   7   8       65.54      125.95     60.33 o 
 -19   8   8       28.38        0.00     54.05 o 
 -18   8   8      375.43      298.62     58.53 o 
 -17   8   8     1895.40     1885.05    159.67 o 
 -16   8   8     1868.59     2068.32    122.49 o 
 -15   8   8      353.85      301.31     49.11 o 
 -14   8   8      571.94      698.07     66.51 o 
 -13   8   8     1831.81     1647.56     68.12 o 
 -12   8   8     1264.70     1280.88     60.56 o 
 -11   8   8      559.16      717.30     47.21 o 
 -10   8   8      221.15      177.13     35.48 o 
  -9   8   8     1851.22     2141.13     59.29 o 
  -8   8   8      397.17      438.44     32.68 o 
  -7   8   8     1253.72     1286.99     47.32 o 
  -6   8   8      362.56      346.86     30.75 o 
  -5   8   8      264.86      315.53     33.02 o 
  -4   8   8     1771.87     1887.87     71.88 o 
  -3   8   8     5223.33     5054.98    124.55 o 
  -2   8   8        3.83        0.00     34.63 o 
  -1   8   8      153.82      227.50     42.88 o 
   0   8   8    10338.79    11282.33    240.42 o 
   1   8   8       61.68       91.17     43.13 o 
   2   8   8      387.01      265.83     50.93 o 
   3   8   8      867.96      905.31     69.34 o 
   4   8   8       42.41        0.00     51.60 o 
   5   8   8       87.62        0.00     52.44 o 
   6   8   8       41.38       41.23     55.56 o 
   7   8   8      230.64      164.34    101.97 o 
 -19   9   8       89.87       53.33     68.00 o 
 -18   9   8     1032.44     1054.89     72.85 o 
 -17   9   8       39.28        0.00     48.26 o 
 -16   9   8      235.53      278.61     50.10 o 
 -15   9   8      780.61      795.01     59.16 o 
 -14   9   8        3.11       48.47     39.49 o 
 -13   9   8     1987.96     2141.46    144.82 o 
 -12   9   8     3928.87     4078.28    161.89 o 
 -11   9   8     1715.45     1738.74     66.26 o 
 -10   9   8     2284.96     2122.66     60.59 o 
  -9   9   8     3526.38     3774.28     84.05 o 
  -8   9   8      482.17      549.65     35.92 o 
  -7   9   8        6.38        0.00     24.82 o 
  -6   9   8     6012.72     6201.01    120.11 o 
  -5   9   8      251.64      197.08     31.56 o 
  -4   9   8      794.22      703.54     40.69 o 
  -3   9   8      596.41      553.40     48.08 o 
  -2   9   8     1003.33      956.75     59.68 o 
  -1   9   8     4563.89     4839.68    129.61 o 
   0   9   8       38.82        0.00     37.72 o 
   1   9   8       42.52       14.65     43.21 o 
   2   9   8      289.21      222.01     52.91 o 
   3   9   8     5413.11     5219.50    148.88 o 
   4   9   8     1947.93     1987.74     98.73 o 
   5   9   8      128.28      103.21     58.28 o 
   6   9   8       30.23       16.14     55.86 o 
 -19  10   8        7.62        0.00     85.15 o 
 -18  10   8      641.06      630.60     69.37 o 
 -17  10   8       60.80        0.00     59.51 o 
 -16  10   8      958.09      833.74     62.58 o 
 -15  10   8      227.69      193.61     46.78 o 
 -14  10   8     2070.51     2174.22    170.10 o 
 -13  10   8      340.49      261.55     43.48 o 
 -12  10   8       33.45       63.86     36.77 o 
 -11  10   8     3165.25     3019.86    135.65 o 
 -10  10   8      370.08      398.44     34.61 o 
  -9  10   8       32.67       29.94     28.38 o 
  -8  10   8     3103.50     3095.16     76.13 o 
  -7  10   8     2247.85     1875.50     60.24 o 
  -6  10   8     6278.26     6590.42    128.73 o 
  -5  10   8     1093.35     1095.97     51.29 o 
  -4  10   8       19.94        0.00     46.95 o 
  -3  10   8     4928.28     5363.16    135.76 o 
  -2  10   8      819.73      770.27     57.79 o 
  -1  10   8      271.93      249.74     46.84 o 
   0  10   8     1337.26     1446.12    114.39 o 
   1  10   8      435.53      428.73     57.87 o 
   2  10   8      424.95      378.97     71.77 o 
   3  10   8       72.94      114.92     53.65 o 
   4  10   8      463.42      500.44     67.21 o 
   5  10   8       15.67        0.00     55.69 o 
 -19  11   8        4.70        0.00    106.95 o 
 -18  11   8      521.40      445.63     79.08 o 
 -17  11   8       91.27        0.00     61.67 o 
 -16  11   8     3465.27     3293.75    130.12 o 
 -15  11   8      384.26      393.13     52.35 o 
 -14  11   8      296.78      281.87     46.61 o 
 -13  11   8     2006.51     2031.25     77.20 o 
 -12  11   8     5089.15     5400.02    236.66 o 
 -11  11   8      838.06      794.20     53.16 o 
 -10  11   8      232.84      203.88     33.35 o 
  -9  11   8      323.70      382.37     37.13 o 
  -8  11   8      177.45       95.22     31.87 o 
  -7  11   8     2684.57     2801.73     75.11 o 
  -6  11   8      687.81      682.76     45.82 o 
  -5  11   8       40.73        0.00     37.65 o 
  -4  11   8      454.48      416.41     48.06 o 
  -3  11   8      366.97      284.76     54.58 o 
  -2  11   8       19.56        0.00     40.90 o 
  -1  11   8     5399.94     5502.97    267.44 o 
   0  11   8     2242.04     2231.33     95.26 o
[truncated: 343,602 more chars]
